# Supplementary material for: The IDA-LIKE peptides IDL6 and IDL7 are negative modulators of stress responses in Arabidopsis thaliana
Source: J Exp Bot. 2017 Jun 6;68(13):3557–71. doi: 10.1093/jxb/erx168 (PMC5853212; doi:10.1093/jxb/erx168)
Supplement: Supplementary Datasets S1-S3 [file erx168_suppl_supplementary_datasetss1-s3.xls]

## Sheet: Supplementary Dataset S1
Supplementary Dataset S2: Genes significantly regulated 2 h after treatment with IDL7 peptide.
Description	Accession	log2 ratio (IDL7/Mock)	Average expression (log2)	adj. P.val	IDL7(cy5) vs Mock (I)	IDL7(cy3) vs Mock (II)	IDL7(cy5) vs Mock (III)	IDL7(cy3) vs Mock (IV)
ASN1 (GLUTAMINE-DEPENDENT ASPARAGINE SYNTHASE 1), DIN6 (DARK INDUCIBLE 6) (EC 6.3.5.4)	At3g47340	1.518	11.757	0.013	1.736	1.661	1.901	0.777
SPRY-domain protein	At4g06536	1.279	8.682	0.010	1.214	1.557	0.891	1.453
ADS1 (DELTA 9 DESATURASE 1)	At1g06080	1.218	11.630	0.033	0.692	1.501	1.832	0.847
SAUR26 (SMALL AUXIN UPREGULATED 26)	At3g03850	1.200	10.367	0.010	1.408	1.248	1.135	1.008
ATMAGL4 (MONOACYLGLYCEROL LIPASE 4)	At1g73480	1.151	11.103	0.023	1.358	1.562	0.332	1.351
SAUR29 (SMALL AUXIN UPREGULATED 29)	At3g03820	1.127	10.273	0.008	1.351	0.820	1.450	0.887
Unknown plant specific protein	At4g33467	1.111	7.369	0.015	0.927	1.630	0.087	1.799
HMT3 (Homocysteine S-methyltransferase 3)	At3g22740	1.097	8.942	0.017	1.320	1.380	0.646	1.041
Conserved plant specific protein (11 kDa)	At3g55240	1.030	13.179	0.013	1.088	1.286	0.780	0.967
P5CS1 (DELTA1-PYRROLINE-5-CARBOXYLATE SYNTHASE 1)	At2g39800	1.023	9.912	0.013	0.981	1.073	0.684	1.354
IAA29 (Indoleacetic acid-induced protein 29), auxin-responsive protein	At4g32280	1.019	11.100	0.010	1.256	0.884	1.274	0.660
CYP96A12 (Cytochrome P450 96A12)	At4g39510	1.011	11.749	0.016	0.556	1.491	0.996	0.999
DUF946 family protein	At2g44230	1.009	11.367	0.020	0.832	1.136	1.419	0.649
PQ-loop repeat family protein / transmembrane family protein	At4g36850	0.973	14.377	0.016	1.102	1.095	0.517	1.176
Polygalacturonase	At1g60590	0.957	9.241	0.013	0.742	1.453	0.652	0.981
PAP1 (PRODUCTION OF ANTHOCYANIN PIGMENT 1), myb family transcription factor (MYB75)	At1g56650	0.954	8.340	0.025	0.473	0.849	1.163	1.332
AFP3 (ABI FIVE BINDING PROTEIN 3), DUF1675-family protein	At3g29575	0.952	7.962	0.020	0.910	1.097	0.268	1.531
Mitochondrial transcription termination factor-related / mTERF-related protein	At2g34620	0.940	13.174	0.018	0.994	1.329	0.636	0.801
YUC9 (YUCCA9)	At1g04180	0.898	7.465	0.011	0.563	1.265	0.638	1.125
Universal stress protein (USP) family protein	At3g62550	0.897	15.837	0.011	0.850	1.007	0.781	0.948
CYP79B2 (Cytochrome P450 79B2)	At4g39950	0.887	11.295	0.037	0.918	0.859	0.193	1.577
Hydroxyproline-rich glycoprotein family protein	At1g11070	0.885	7.765	0.016	1.063	0.928	0.572	0.978
Leucine-rich repeat family protein	At3g25670	0.870	9.916	0.014	0.972	0.910	1.074	0.526
Unknown plant specific protein	At3g46300	0.869	9.158	0.016	0.789	1.086	0.950	0.651
ARR6 (RESPONSE REGULATOR 6)	At5g62920	0.862	9.622	0.011	0.582	1.104	0.603	1.158
Small unknown protein	At1g19960	0.856	12.175	0.011	0.453	1.308	0.392	1.269
SCP-domain protein	At5g66590	0.852	11.676	0.018	0.586	1.072	1.004	0.745
PORA (Protochlorophyllide reductase A), NADPH-protochlorophyllide oxidoreductase A, chloroplast precursor (EC 1.3.1.33)	At5g54190	0.852	9.212	0.029	0.791	0.964	1.250	0.404
BGAL4 (beta-galactosidase 4)	At5g56870	0.842	11.522	0.042	1.258	0.934	0.291	0.884
CYP79F1 (Cytochrome P450 79F1) (SUPERSHOOT 1) (BUS1)	At1g16410	0.841	10.458	0.026	0.882	0.842	0.400	1.239
TRP1 (TELOMERIC REPEAT BINDING PROTEIN 1)	At5g59430	0.837	11.115	0.015	0.709	0.814	1.064	0.762
BRIGHT-domain containing high mobility group (HMG1/2) family protein	At1g76110	0.835	13.020	0.017	0.521	1.245	0.761	0.813
AtEXPA8 (ARABIDOPSIS THALIANA EXPANSIN A8), alpha-expansin 8 (EXPA8)	At2g40610	0.831	13.766	0.017	0.850	0.627	1.328	0.520
ARR7 (RESPONSE REGULATOR 7), two-component responsive regulator	At1g19050	0.830	11.585	0.015	0.677	1.250	0.221	1.173
CYCP4.1 (cyclin p4.1), cyclin family protein	At2g44740	0.830	9.702	0.020	0.419	1.051	0.958	0.892
MYB47 transcription factor (AtMyb47)	At1g18710	0.830	8.658	0.015	0.675	1.066	0.845	0.736
SAUR3 (SMALL AUXIN UPREGULATED 3)	At4g34790	0.820	9.609	0.037	0.442	0.603	1.152	1.083
AK3 (ASPARTATE KINASE 3)	At3g02020	0.818	11.258	0.023	0.717	1.408	0.014	1.133
FBH3 (FLOWERING BHLH 3), bHLH122 (Basic helix-loop-helix protein 122)	At1g51140	0.813	9.032	0.014	0.522	0.904	0.555	1.273
SAUR28 (SMALL AUXIN UPREGULATED 28)	At3g03830	0.812	8.915	0.016	0.978	0.798	1.104	0.369
ABF3/DPBF5 (ABSCISIC ACID RESPONSIVE ELEMENTS-BINDING FACTOR 3), bZIP transcription factor	At4g34000	0.806	9.889	0.020	0.867	0.980	0.510	0.869
Dehydration-responsive protein-related, DUF248-family protein	At3g56080	0.793	9.689	0.018	1.031	0.804	0.605	0.732
DNAJ heat shock N-terminal domain and TPR domain containing protein	At2g47440	0.787	13.223	0.020	0.693	0.842	1.081	0.531
SAUR23 (SMALL AUXIN UPREGULATED 23)	At5g18060	0.786	12.664	0.015	0.729	0.947	0.817	0.652
Unknown expressed protein	At5g45310	0.780	8.040	0.013	0.574	1.115	0.510	0.922
SAUR50 (SMALL AUXIN UPREGULATED 50)	At4g34760	0.779	11.546	0.013	1.016	0.459	0.998	0.641
ATPAP19/PAP19 (purple acid phosphatase 19)	At3g46120	0.772	6.631	0.036	0.865	0.507	0.000	0.853
BNQ2 (BANQUO 2), bHLH134 (BASIC HELIX-LOOP-HELIX PROTEIN 134)	At5g15160	0.765	10.304	0.014	0.253	1.267	0.518	1.024
IAA14 (INDOLE-3-ACETIC ACID INDUCIBLE 14), SLR (SOLITARY-ROOT)	At4g14550	0.764	9.173	0.038	0.135	0.999	0.969	0.952
JAZ3 (jasmonate-zim-domain protein 3), JAI3 (JASMONATE-INSENSITIVE 3)	At3g17860	0.763	9.239	0.015	0.572	1.201	0.355	0.924
Unknown plant specific protein	At3g62070	0.757	9.085	0.021	0.497	0.826	0.963	0.741
ARR15 (RESPONSE REGULATOR 15), two-component response regulator	At1g74890	0.756	8.488	0.030	0.282	0.806	0.934	1.000
Copper amine oxidase family protein	At1g31690	0.755	8.834	0.013	0.698	0.835	0.719	0.768
KCS16 (3-KETOACYL-COA SYNTHASE 16), fatty acid elongase	At4g34250	0.753	10.438	0.039	0.487	0.919	1.124	0.481
MES10 (METHYL ESTERASE 10)	At3g50440	0.752	13.063	0.013	0.432	1.152	0.394	1.031
SFP2 (sugar-porter family protein 2), monosaccharide transporter	At5g27360	0.749	9.922	0.019	0.628	0.751	1.006	0.611
Unknown plant specific protein	At5g02020	0.747	10.977	0.015	0.383	0.937	0.509	1.157
MA3 domain-containing protein	At3g48390	0.746	9.861	0.017	0.883	0.837	0.570	0.695
GRP5 (Glycine-rich protein 5)	At3g20470	0.746	14.209	0.013	0.446	1.208	0.294	1.036
ATHB4 (ARABIDOPSIS THALIANA HOMEOBOX-LEUCINE ZIPPER PROTEIN 4)	At2g44910	0.746	7.188	0.019	0.567	0.929	0.777	0.710
XTR3 (XYLOGLUCAN ENDOTRANSGLYCOSYLASE 3) (XTH25) (EC 2.4.1.207)	At5g57550	0.745	7.978	0.023	1.059	0.675	0.550	0.694
ORA59 (OCTADECANOID-RESPONSIVE ARABIDOPSIS AP2/ERF 59), AP2/ERF domain transcription factor	At1g06160	0.742	9.428	0.048	1.242	0.316	0.536	0.873
ATHB-2 (ARABIDOPSIS THALIANA HOMEOBOX PROTEIN 2), HAT4 (Homeobox-leucine zipper protein 4)	At4g16780	0.737	9.093	0.014	0.878	0.691	0.727	0.651
DUF630 and DUF632 domain protein	At3g51290	0.737	9.739	0.044	0.554	1.008	1.043	0.343
NIG1 (NACL-INDUCIBLE GENE 1), bHLH 28 (Basic helix-loop-helix protein 28)	At5g46830	0.735	7.735	0.020	0.504	0.707	0.579	1.147
ATRR3 (RESPONSE REGULATOR 3)	At2g41310	0.730	11.075	0.016	0.877	0.764	0.613	0.668
SAUR27 (SMALL AUXIN UPREGULATED 27)	At3g03840	0.729	7.589	0.015	0.783	0.785	0.794	0.553
Wali7-domain protein, glutamine amidotransferase class-II (GATase) related protein	At4g27450	0.727	14.145	0.014	0.647	0.763	0.771	0.726
WRI4 (WRINKLED 4), AP2 domain transcription factor	At1g79700	0.726	11.855	0.028	0.696	0.824	1.025	0.360
Small unknown plant specific protein	At3g29370	0.724	10.563	0.026	0.277	0.977	0.817	0.826
SAUR64 (SMALL AUXIN UP RNA64)	At1g29450	0.720	11.823	0.013	0.886	0.509	0.927	0.558
Nitrate transporter 1.4	At2g26690	0.719	12.313	0.024	0.463	1.209	0.529	0.672
Meprin and TRAF homology domain-containing protein / MATH domain-containing protein	At3g28220	0.718	11.549	0.034	0.902	0.942	0.731	0.295
Unknown plant specific protein	At1g12845	0.716	11.415	0.023	0.764	0.743	1.030	0.327
Unknown plant specific protein	At3g46880	0.716	8.728	0.037	1.184	0.766	0.625	0.289
Unknown plant specific protein	At1g01240	0.714	13.294	0.015	0.614	0.750	0.742	0.749
ATTPS11 (Trehalose-6-Phosphate Synthase 11) (EC 2.4.1.15)	At2g18700	0.713	13.406	0.015	0.337	0.882	0.534	1.100
TRFL1 (TRF-LIKE 1)	At3g46590	0.713	10.132	0.012	1.145	0.222	1.263	0.222
FMO GS-OX3 (FLAVIN-MONOOXYGENASE GLUCOSINOLATE S-OXYGENASE 3)	At1g62560	0.712	10.068	0.038	0.949	0.558	0.371	0.970
Nonspecific lipid-transfer protein 1 precursor (LTP1) (LP1)	At2g38540	0.712	17.244	0.031	0.345	1.328	0.513	0.660
PAP3 (PURPLE ACID PHOSPHATASE 3)	At1g14700	0.711	13.076	0.031	0.448	0.982	0.827	0.585
PIF4 (PHYTOCHROME INTERACTING FACTOR 4), basic helix-loop-helix protein 9 (bHLH9) (Short under red-light 2)	At2g43010	0.707	14.082	0.016	0.885	0.668	0.756	0.516
Heparan-alpha-glucosaminide N-acetyltransferase-like protein (DUF1624)	At5g27730	0.699	11.027	0.016	0.565	0.980	0.506	0.743
Dormancy/auxin associated family protein	At2g33830	0.696	13.532	0.023	0.995	0.699	0.667	0.422
Meprin and TRAF homology domain-containing protein (ZW9)	At1g58270	0.692	8.352	0.015	1.050	0.227	1.433	0.060
CONSTANS-related protein, zinc finger (B-box type) family protein, transcription factor	At1g68190	0.688	10.489	0.021	0.936	0.589	0.993	0.235
WNK1 (WITH NO LYSINE (K) 1), protein kinase	At3g04910	0.688	12.366	0.016	0.684	0.606	0.843	0.618
ATEXPB1 (ARABIDOPSIS THALIANA EXPANSIN B1)	At2g20750	0.684	8.027	0.015	0.668	0.744	0.623	0.700
Myrosinase-associated protein, ESM1-related protein	At1g54010	0.683	10.608	0.022	0.081	1.199	0.528	0.925
ACR4 (ACT REPEAT 4), ACT domain containing protein	At1g69040	0.679	13.474	0.020	0.187	1.115	0.546	0.867
SAUR19 (SMALL AUXIN UPREGULATED 19)	At5g18010	0.678	12.289	0.018	0.721	0.734	0.762	0.494
Putative long intergenic non-coding RNA	AK226778	0.678	7.092	0.038	1.051	0.701	0.416	0.545
Small cysteine rich protein, plant specific protein	At4g29905	0.675	12.925	0.025	1.115	0.596	0.733	0.259
tRNA-Ile	AtCg00930	0.675	16.301	0.024	0.673	0.837	0.214	0.976
GDSL esterase/lipase	At4g26790	0.666	8.073	0.026	0.407	0.875	0.639	0.741
pseudogene, putative maturase	At1g34690	0.663	15.698	0.040	1.136	0.131	0.682	0.702
Acid phosphatase survival protein SurE, putative	At4g14930	0.659	10.723	0.019	0.756	0.543	0.967	0.371
NAI2, SMC-domain protein	At3g15950	0.657	9.515	0.032	0.838	0.817	0.687	0.285
Legume lectin family protein, carbohydrate binding protein	At5g03350	0.654	10.307	0.021	0.644	0.514	0.998	0.458
Unknown plant specific protein	At1g01840	0.651	9.204	0.017	0.633	0.577	0.695	0.698
FUM2 (FUMARASE 2)	At5g50950	0.650	11.194	0.027	0.728	0.846	0.363	0.665
RING-H2 finger protein (ATL5A)	At5g01880	0.649	11.040	0.026	0.623	0.786	0.745	0.440
ABS2 (ABNORMAL SHOOT 2), AP2/B3-like transcriptional factor family protein	At2g36080	0.649	8.620	0.048	1.177	0.542	0.432	0.444
ATMYB29 (ARABIDOPSIS THALIANA MYB DOMAIN PROTEIN 29) (HAG3), PMG2 (Production of Methionine-Derived Glucosinolate 2)	At5g07690	0.646	10.191	0.039	0.780	0.770	0.130	0.906
Alpha-1,4 glucan phosphorylase L isozyme, starch phosphorylase L (EC 2.4.1.1)	At3g29320	0.645	14.425	0.017	0.300	1.077	0.398	0.808
Leucine-rich repeat family protein	At1g68780	0.645	11.375	0.035	0.640	0.773	0.907	0.260
CXE carboxylesterase, putative	At2g45600	0.645	9.528	0.028	0.465	0.786	0.815	0.515
Unknown plant specific protein	At4g16146	0.645	10.681	0.045	0.765	0.467	0.331	1.016
CB5-C (CYTOCHROME B5 ISOFORM C)	At2g46650	0.639	12.402	0.045	0.641	0.701	0.018	1.198
Myrosinase binding protein, jacalin lectin family protein	At1g52000	0.638	9.956	0.030	0.210	0.693	0.371	1.277
SCPL13 (Serine Carboxypeptidase-Like 13)	At2g22980	0.637	12.544	0.027	0.571	0.865	0.657	0.454
Conserved unknown glycine-rich protein	At5g57345	0.636	10.956	0.032	0.617	0.945	0.252	0.730
PRE1 (PACLOBUTRAZOL RESISTANCE1), small bHLH protein	At5g39860	0.636	10.762	0.027	0.682	0.900	0.350	0.611
AtGRF3 (GROWTH-REGULATING FACTOR 3), transcription activator	At2g36400	0.633	11.110	0.022	0.292	0.992	0.534	0.717
ATIMD1 (ARABIDOPSIS ISOPROPYLMALATE DEHYDROGENASE 1)	At5g14200	0.631	13.977	0.046	0.937	0.528	0.279	0.779
Pathogenesis-related thaumatin family protein	At1g20030	0.628	9.430	0.024	0.211	1.043	0.513	0.745
DJ-1/PfpI family protein, protease-related	At3g54600	0.628	12.870	0.019	0.429	0.700	0.446	0.936
Highly conserved leucine-rich repeat protein	At1g15740	0.627	12.313	0.031	0.261	1.261	0.325	0.663
START-domain protein	At3g23080	0.627	12.825	0.032	0.615	0.471	1.149	0.273
Mannose-P-dolichol utilization defect 1 protein homolog	At5g59470	0.627	9.137	0.045	0.424	1.388	0.067	0.628
TLL1 (TRIACYLGLYCEROL LIPASE-LIKE 1), lipase class 3 family protein	At1g45201	0.624	11.433	0.020	0.824	0.570	0.784	0.319
Phenazine biosynthesis PhzC/PhzF family protein	At4g02850	0.624	8.828	0.029	0.251	0.939	0.618	0.687
SEN1 (SENESCENCE 1), DIN1 (DARK INDUCIBLE 1)	At4g35770	0.623	13.313	0.031	0.632	0.948	0.371	0.540
ncRNA	At3g24518	0.622	8.545	0.027	0.760	0.734	0.541	0.452
DUF863-domain protein	At1g69360	0.621	9.281	0.032	0.611	0.995	0.224	0.654
AUX1 (AUXIN RESISTANT 1), auxin influx carrier protein 1	At2g38120	0.620	12.310	0.029	0.308	0.830	0.701	0.642
Helical backbone metal receptor domain protein	At1g65900	0.617	9.731	0.037	0.367	0.871	0.690	0.540
SAUR20 (SMALL AUXIN UPREGULATED 20)	At5g18020	0.617	12.242	0.021	0.725	0.632	0.740	0.369
Unknown plant specific protein	At3g05936	0.617	10.578	0.047	0.819	0.526	0.247	0.878
BAS1 (PHYB ACTIVATION TAGGED SUPPRESSOR 1), cytochrome P450 protein	At2g26710	0.613	9.839	0.016	0.157	0.993	0.369	0.934
Unknown plant specific protein	At2g36420	0.612	11.027	0.017	0.769	0.437	0.853	0.387
Heavy-metal-associated domain-containing protein, copper chaperone (CCH)-related	At5g50740	0.612	11.093	0.046	0.409	0.549	1.078	0.413
DUF1680-family protein, glycosyl hydrolase related	At5g12950	0.610	11.380	0.044	0.317	0.925	0.738	0.462
SAUR22 (SMALL AUXIN UPREGULATED 22)	At5g18050	0.605	12.741	0.034	0.448	0.710	0.832	0.431
Unknown plant specific Ser-rich protein	At5g12050	0.604	13.706	0.023	0.549	0.872	0.333	0.664
pseudogene, auxin responsive protein	At1g11803	0.604	12.374	0.028	0.570	0.598	0.888	0.360
Bidirectional sugar transporter (SWEET13)	At5g50800	0.603	10.396	0.037	0.501	0.511	0.347	1.052
GA20OX1 (GIBBERELLIN 20 OXIDASE 1)	At4g25420	0.600	9.239	0.025	0.305	1.244	0.080	0.769
Pentatricopeptide (PPR) repeat-containing protein	At3g49710	0.599	9.664	0.026	0.397	0.842	0.602	0.557
Ethylene-responsive transcription factor ERF003, AP2-domain transcription factor	At5g25190	0.599	12.855	0.027	0.513	0.553	0.416	0.915
Unknown plant specific protein	At4g30180	0.599	8.153	0.028	0.339	0.908	0.574	0.576
DPE1 (DISPROPORTIONATING ENZYME), 4-alpha-glucanotransferase	At5g64860	0.598	12.648	0.029	0.850	0.634	0.552	0.356
Peptidase, subtilase family protein	At3g14067	0.598	12.859	0.020	0.622	0.552	0.717	0.500
bHLH71 (Basic helix-loop-helix protein 71)	At5g46690	0.598	10.958	0.039	0.727	0.706	0.817	0.142
Unknown plant specific protein	At5g66490	0.597	11.868	0.043	0.581	1.105	0.006	0.695
ANNAT4 (ANNEXIN 4), calcium-dependent phospholipid binding protein	At2g38750	0.596	9.055	0.028	0.783	0.675	0.530	0.398
GRXS10 (Monothiol glutaredoxin-S10)	At3g21460	0.596	10.292	0.027	0.508	0.771	0.649	0.455
Protein phosphatase type 2C family protein, PP2C-like	At5g02760	0.596	13.321	0.030	0.339	0.707	0.735	0.604
MIR396A, miRNA	At2g10606	0.595	8.702	0.031	0.770	0.647	0.360	0.604
PIP2A (PLASMA MEMBRANE INTRINSIC PROTEIN 2A), aquaporin PIP2.1	At3g53420	0.593	15.878	0.032	0.350	0.912	0.567	0.542
CYP81H1 (Cytochrome P450 81H1)	At4g37310	0.590	11.033	0.022	0.668	0.567	0.496	0.630
Unknown plant specific protein	At5g49170	0.587	10.047	0.027	0.682	0.477	0.981	0.208
Nodulin MtN21 family protein	At3g28130	0.586	11.781	0.033	0.961	0.485	0.464	0.435
MYB transcription factor	At5g58340	0.586	10.346	0.037	0.448	0.930	0.533	0.434
SAUR7 (SMALL AUXIN UPREGULATED 7)	At2g21200	0.585	7.232	0.025	0.513	0.623	0.738	0.467
Glycosyltransferase family A protein	At5g40720	0.583	9.434	0.015	0.230	1.017	0.036	1.050
SAUR65 (SMALL AUXIN UP RNA65)	At1g29460	0.583	11.742	0.018	0.796	0.396	0.898	0.243
XTR8 (XYLOGLUCAN ENDO-TRANSGLYCOSYLASE-RELATED 8)	At3g44990	0.582	11.503	0.035	0.349	1.096	0.320	0.564
GLP7 (Germin-Like Protein 7)	At1g10460	0.580	7.600	0.021	0.409	0.739	0.529	0.642
Defensin-like protein 197	At2g43550	0.579	11.390	0.037	0.587	0.921	0.305	0.504
Phospho-N-acetylmuramoyl-pentapeptide-transferase homolog (Translocase I) (ATTRANS 11)	At4g18270	0.579	9.666	0.022	0.653	0.595	0.556	0.513
ARR4 (RESPONSE REGULATOR 4)	At1g10470	0.577	12.662	0.025	0.616	0.473	0.518	0.701
SAUR21 (SMALL AUXIN UPREGULATED 21)	At5g18030	0.576	12.225	0.019	0.773	0.424	0.801	0.304
DUF151-family protein	At1g19660	0.576	13.637	0.020	0.831	0.438	0.836	0.200
AtUGT85A5 (UDP-glucosyl transferase 85A5)	At1g22370	0.575	12.533	0.023	0.599	0.688	0.507	0.506
Unknown plant specific protein	At3g18050	0.575	14.532	0.021	0.864	0.442	0.695	0.299
Unknown protein	At4g08910	0.574	8.257	0.037	0.535	0.800	0.608	0.353
Unknown glutamine-rich protein	At1g77960	0.573	8.407	0.038	0.637	0.854	0.192	0.608
DUF630 and DUF632 domain protein	At5g25590	0.572	10.703	0.036	0.252	0.886	0.595	0.553
AMP1 (ALTERED MERISTEM PROGRAM 1), glutamate carboxypeptidase	At3g54720	0.571	12.118	0.021	0.696	0.416	0.651	0.522
ARR5 (ARABIDOPSIS RESPONSE REGULATOR 5), two-component response regulator	At3g48100	0.570	8.465	0.025	0.491	0.543	0.469	0.775
Beta-fructofuranosidase (AtBETAFRUCT4) (BFRUCT4) (EC 3.2.1.26)	At1g12240	0.570	13.815	0.027	0.633	0.657	0.638	0.354
Chloroplast outer envelope membrane protein	At3g63160	0.568	14.078	0.021	0.696	0.459	0.619	0.500
DUF241-family protein	At3g51400	0.565	10.447	0.033	0.532	0.413	0.510	0.806
AtIDD2 (Arabidopsis thaliana Indeterminate(ID)-Domain 2), zinc finger (C2H2 type) family protein	At3g50700	0.565	12.902	0.023	0.447	0.600	0.427	0.787
AAE14 (Acyl-Activating Enzyme 14)	At1g30520	0.565	11.387	0.023	0.684	0.544	0.685	0.346
GSO1 (GASSHO1), leucine-rich repeat transmembrane protein kinase	At4g20140	0.563	9.102	0.032	0.400	0.820	0.553	0.478
ARF11 (AUXIN RESPONSE FACTOR 11)	At2g46530	0.563	9.106	0.045	0.386	0.366	0.861	0.642
ATTPS9 (Trehalose-6-Phosphate Synthase 9) (EC 2.4.1.15)	At1g23870	0.561	11.202	0.026	0.564	0.638	0.640	0.401
AtRopGEF7, contains Pfam profile PF03759: Domain of unknown function (DUF315)	At5g02010	0.561	11.141	0.032	0.423	0.827	0.525	0.468
Disease resistance protein-related	At5g45490	0.561	11.425	0.036	0.698	0.736	0.478	0.334
SULTR3.1 (SULFATE TRANSPORTER 3.1), (AtST1)	At3g51895	0.560	11.301	0.025	0.179	0.720	0.399	0.942
pseudogene of unknown protein	At3g56275	0.560	7.224	0.021	0.208	0.754	0.256	1.022
Small unknown plant specific protein	At1g77885	0.560	10.399	0.041	0.533	0.897	0.399	0.408
SAUR66 (SMALL AUXIN UP RNA66)	At1g29500	0.558	12.927	0.025	0.678	0.582	0.607	0.365
MVP1 (MODIFIED VACUOLE PHENOTYPE 1), myrosinase-associated protein, GDSL-motif lipase	At1g54030	0.558	11.697	0.022	0.450	0.791	0.221	0.769
long-chain acyl-CoA synthetase 3	At1g64400	0.558	10.540	0.032	0.459	0.997	0.098	0.678
MAM1 (METHYLTHIOALKYLMALATE SYNTHASE 1), 2-isopropylmalate synthase 3 (IMS3)	At5g23010	0.555	13.654	0.035	0.586	0.751	0.124	0.758
ATGSTU20 (GLUTATHIONE S-TRANSFERASE TAU 20)	At1g78370	0.553	14.514	0.032	0.329	0.607	0.210	1.065
RD28 (RESPONSIVE TO DESICCATION 28), PIP2C (PLASMA MEMBRANE INTRINSIC PROTEIN 2C)	At2g37180	0.553	9.419	0.023	1.108	0.267	0.773	0.064
Xylose isomerase (EC 5.3.1.5)	At5g57655	0.552	13.036	0.037	0.809	0.629	0.297	0.473
Unknown plant specific protein	At1g49975	0.551	12.306	0.028	0.529	0.716	0.470	0.490
Unknown plant specific protein	At3g28420	0.549	9.334	0.025	0.294	0.663	0.515	0.725
CDC6 (CELL DIVISION CONTROL 6)	At2g29680	0.547	8.623	0.026	0.667	0.576	0.569	0.377
WEB1 (WEAK CHLOROPLAST MOVEMENT UNDER BLUE LIGHT 1)	At2g26570	0.546	11.704	0.026	0.611	0.533	0.431	0.612
AFP2 (ABI FIVE BINDING PROTEIN 2)	At1g13740	0.546	8.759	0.034	0.593	0.769	0.265	0.559
DUF707-domain protein	At1g61240	0.545	11.175	0.025	0.564	0.520	0.710	0.387
other RNA, lncRNA	At1g15175	0.545	10.919	0.046	0.232	1.186	0.242	0.523
ATTPS6 (Trehalose-6-Phosphate Synthase 6) (EC 2.4.1.15)	At1g68020	0.545	12.266	0.032	0.321	0.864	0.470	0.526
Leucine-rich repeat protein kinase	At4g26540	0.545	12.522	0.032	0.431	0.706	0.611	0.431
AAP7 (Amino Acid Permease 7)	At5g23810	0.542	10.887	0.040	0.559	0.509	0.245	0.854
SFP1 (sugar-porter family protein 1), monosaccharide transporter	At5g27350	0.542	11.387	0.021	0.833	0.172	0.797	0.368
UGT74C1 (UDP-GLUCOSYL TRANSFERASE 74C1)	At2g31790	0.540	13.506	0.032	0.764	0.428	0.457	0.509
Ethylene-responsive transcription factor ERF023	At1g01250	0.537	8.160	0.024	0.456	0.737	0.321	0.635
Trehalose-6-phosphate phosphatase, putative	At4g39770	0.536	11.893	0.032	0.480	0.757	0.470	0.439
CYP71A24 (Cytochrome P450 71A24)	At3g48290	0.536	8.166	0.025	0.312	0.661	0.503	0.666
ATIM (TIMELESS), timeless family protein	At5g52910	0.535	9.535	0.024	0.466	0.584	0.522	0.568
NF-YB2 (NUCLEAR FACTOR Y, SUBUNIT B2), transcriptional activator (HAP3B)	At5g47640	0.534	11.472	0.039	0.542	0.550	0.835	0.208
Phototropic-responsive NPH3 family protein	At1g50280	0.534	9.149	0.025	0.406	0.790	0.347	0.594
ALMT1-related protein	At4g17970	0.533	10.417	0.035	0.389	0.534	0.265	0.944
Transcription factor-like, Myb/MADF-related protein	At3g54390	0.533	9.989	0.025	0.763	0.022	1.062	0.285
ACA1 (ALPHA CARBONIC ANHYDRASE 1), carbonic anhydrase (CAH1)	At3g52720	0.533	12.134	0.021	0.273	0.725	0.217	0.916
SAUR24 (SMALL AUXIN UPREGULATED 24)	At5g18080	0.532	11.835	0.021	0.708	0.299	0.762	0.360
NPR1/NIM1-interacting protein 3 (NIMIN-3)	At1g09415	0.531	9.832	0.028	0.642	0.532	0.439	0.513
Protein kinase family protein	At2g18890	0.531	9.682	0.037	0.785	0.549	0.460	0.328
TPS09 (Terpenoid synthase 9)	At4g20230	0.530	9.103	0.031	0.615	0.590	0.611	0.307
Lysine-sensitive aspartate kinase (CARAB-AK-LYS) (EC 2.7.2.4)	At5g14060	0.529	10.935	0.022	0.784	0.309	0.867	0.157
PsbQ-domain protein	At2g01918	0.525	8.418	0.037	0.521	0.703	0.518	0.357
Nodulin MtN21 family protein	At3g53210	0.525	8.784	0.023	0.393	0.726	0.338	0.642
Unknown plant specific protein	At1g63240	0.525	9.802	0.037	0.508	0.720	0.522	0.352
YqaJ-like viral recombinase domain protein	At1g67660	0.523	10.807	0.023	0.275	0.721	0.384	0.715
other RNA, snoRNA	BU917432	0.522	10.245	0.035	0.488	0.655	0.098	0.849
CCL (CCR-LIKE), LIR1-domain protein	At3g26740	0.521	17.076	0.036	0.094	1.044	0.343	0.604
Glycosyltransferase family protein	At4g09500	0.520	9.585	0.032	0.565	0.286	0.678	0.549
XRCC1, DNA repair protein / cell cycle checkpoint protein, BRCT-domain protein	At1g80420	0.519	11.212	0.034	0.541	0.718	0.248	0.568
GLO3 (Glycolate oxidase 3)	At3g14150	0.518	12.016	0.037	0.401	0.688	0.565	0.416
Non-phosphorylating glyceraldehyde-3-phosphate dehydrogenase (GAPN) (ALDH11A3), putative	At2g24270	0.517	12.326	0.026	0.784	0.366	0.868	0.052
Proline-rich family protein	At4g18570	0.516	11.834	0.043	0.212	1.004	0.351	0.496
SCPL26, serine carboxypeptidase S10 family protein	At2g35780	0.516	12.454	0.028	0.485	0.426	0.645	0.507
Unknown plant specific protein	At2g46550	0.516	13.230	0.039	0.707	0.590	0.530	0.239
MRP10 (Multidrug resistance-associated protein 10)	At3g62700	0.515	12.149	0.029	0.517	0.563	0.319	0.664
Eukaryotic translation initiation factor 3 subunit (eIF-3), putative	At1g15290	0.514	9.918	0.026	0.490	0.508	0.575	0.482
Histone deacetylase complex subunit, putative	At1g19330	0.514	9.931	0.037	0.418	0.403	0.530	0.705
APT3 (ADENINE PHOSPHORIBOSYL TRANSFERASE 3)	At4g22570	0.513	13.405	0.031	0.404	0.468	0.574	0.606
ATEXLB1 (ARABIDOPSIS THALIANA EXPANSIN-LIKE B1)	At4g17030	0.512	9.109	0.040	0.449	0.422	0.845	0.330
Epoxide hydrolase, putative	At3g51000	0.512	12.160	0.040	0.612	0.603	0.227	0.604
Small unknown plant specific protein	At5g02160	0.510	15.462	0.039	0.566	0.677	0.484	0.312
MIR167D, miRNA	At1g31173	0.510	9.636	0.029	0.217	1.060	0.107	0.658
Unknown plant specific protein	At3g61920	0.510	8.009	0.026	0.520	0.514	0.549	0.458
TRN2 (TORNADO2), TETRASPANIN1 (TET1)	At5g46700	0.508	10.578	0.039	0.742	0.539	0.469	0.280
Unknown plant specific protein	At5g66580	0.508	11.495	0.044	0.536	0.624	0.663	0.209
Remorin family protein	At1g53860	0.507	6.966	0.028	0.412	0.557	0.546	0.513
Nucleotidyltransferase family protein	At2g40520	0.507	9.382	0.029	0.292	0.647	0.468	0.623
MAP65-2 (MICROTUBULE-ASSOCIATED PROTEIN 65-2)	At4g26760	0.507	9.392	0.028	0.573	0.411	0.732	0.311
Protein transport protein-related	At4g27595	0.505	9.510	0.036	0.468	0.574	0.650	0.329
SCPL50, serine carboxypeptidase S10 family protein	At1g15000	0.505	12.433	0.029	0.531	0.369	0.734	0.386
DUF538-family protein	At5g54530	0.504	9.332	0.032	0.458	0.444	0.706	0.407
AHG3/ATPP2CA (ARABIDOPSIS THALIANA PROTEIN PHOSPHATASE 2CA)	At3g11410	0.503	9.821	0.042	0.563	0.075	1.049	0.325
F-box family protein	At4g00755	0.502	10.352	0.041	0.639	0.602	0.521	0.246
CAD1 (CADMIUM SENSITIVE 1), phytochelatin synthase 1 (PCS1)	At5g44070	-0.502	11.959	0.025	-0.806	-0.335	-0.798	-0.068
KCS20 (3-KETOACYL-COA SYNTHASE 20)	At5g43760	-0.502	13.043	0.035	-0.567	-0.644	-0.376	-0.423
Unknown plant specific protein	At5g18404	-0.502	7.927	0.029	-0.635	-0.295	-0.592	-0.485
Protein phosphatase 2C family protein / PP2C family protein	At3g12620	-0.502	11.199	0.029	-0.461	-0.541	-0.325	-0.683
Signal recognition particle receptor alpha subunit family protein	At4g30600	-0.503	13.550	0.039	-0.373	-0.688	-0.557	-0.395
Unknown plant specific protein	At1g53635	-0.503	7.044	0.033	-0.320	-0.629	-0.551	-0.511
EPR1 (EARLY-PHYTOCHROME-RESPONSIVE1), myb family transcription factor	At1g18330	-0.503	10.757	0.029	-0.422	-0.526	-0.369	-0.697
LITAF-like zinc finger domain protein	At5g13190	-0.503	11.897	0.035	-0.532	-0.234	-0.844	-0.401
Proton-dependent oligopeptide transport (POT) family protein	At1g72130	-0.504	10.694	0.034	-0.537	-0.546	-0.592	-0.340
DUF1639-domain protein, unknown plant specific protein	At1g48770	-0.505	9.572	0.046	-0.734	-0.588	-0.546	-0.153
DEAD/DEAH box helicase, putative (RH18)	At5g05450	-0.505	11.336	0.028	-0.968	-0.247	-0.638	-0.168
pseudogene, tropinone reductase, blastp match of 46% identity and 2.4e-09 P-value to S	At2g29280	-0.506	11.737	0.044	-0.190	-0.840	-0.500	-0.493
Unknown plant specific protein	At1g03730	-0.507	10.578	0.040	-0.522	-0.689	-0.484	-0.333
DFL2 (DWARF IN LIGHT 2), auxin-responsive GH3 family protein	At4g03400	-0.507	13.117	0.035	-0.555	-0.672	-0.315	-0.488
Homology to N-terminal part of receptor serine/threonine kinase PR5K (Arabidopsis)	At1g66940	-0.507	14.074	0.035	-0.699	-0.154	-0.659	-0.515
Unknown plant specific protein	At1g70270	-0.508	8.529	0.032	-0.530	-0.662	-0.297	-0.544
similar to unknown protein [Arabidopsis thaliana] (TAIR:AT5G28690.1)	At1g08790	-0.509	9.388	0.040	-0.420	-0.619	-0.040	-0.957
Pectate lyase family protein	At5g04310	-0.509	9.901	0.035	-0.502	-0.546	-0.695	-0.291
Oligopeptide transporter OPT family protein	At1g65730	-0.510	7.222	0.032	-0.627	-0.114	-1.044	-0.255
Copper amine oxidase	At4g12290	-0.510	12.767	0.040	-0.640	-0.424	-0.965	-0.010
SCL11 (Scarecrow-like transcription factor 11)	At5g59450	-0.510	10.979	0.035	-0.512	-0.678	-0.467	-0.381
WNK2 (WITH NO K 2), protein kinase family protein	At3g22420	-0.510	12.807	0.027	-0.465	-0.635	-0.383	-0.555
Ankyrin repeat family protein	At1g11740	-0.510	9.776	0.034	-0.433	-0.416	-0.712	-0.479
KAN2 (KANADI 2), myb family transcription factor	At1g32240	-0.511	8.464	0.021	-0.749	-0.247	-0.769	-0.277
Auxin-responsive GH3 family protein	At5g51470	-0.511	7.603	0.020	-0.766	-0.157	-0.878	-0.241
AT-HSFA3, heat shock transcription factor family protein	At5g03720	-0.511	9.851	0.022	-0.720	-0.316	-0.787	-0.221
UDP-glucose 6-dehydrogenase 1 (UDPGDH 1) (EC 1.1.1.22)	At3g29360	-0.511	13.103	0.038	-0.503	-0.596	-0.666	-0.279
Dehydration-responsive protein-related	At1g29470	-0.512	14.051	0.043	-0.550	-0.717	-0.471	-0.311
similar to unknown protein [Arabidopsis thaliana] (TAIR:AT3G49200.1)	At3g49210	-0.512	8.408	0.038	-0.614	-0.116	-1.221	-0.096
CRK19, cysteine-rich receptor-like protein kinase 19 precursor (Cysteine-rich RLK19)	At4g23270	-0.512	12.963	0.043	-0.433	-0.540	-0.784	-0.289
EamA-like transporter family protein	At4g32140	-0.513	10.791	0.034	-0.597	-0.628	-0.361	-0.464
AtVQ32 (VQ motif protein 32)	At5g46780	-0.513	10.645	0.026	-0.641	-0.254	-0.745	-0.412
LLG1 (LORELEI-LIKE-GPI-ANCHORED PROTEIN 1)	At5g56170	-0.513	9.485	0.023	-0.111	-0.933	-0.271	-0.736
CYS4 (Cysteine proteinase inhibitor 4)	At4g16500	-0.513	13.854	0.028	-0.569	-0.298	-0.813	-0.373
DC1 domain-containing protein	At3g50010	-0.514	7.171	0.031	-0.296	-0.720	-0.503	-0.538
ATCNGC12 (CYCLIC NUCLEOTIDE-GATED CHANNEL 12)	At2g46450	-0.514	10.967	0.029	-0.559	-0.562	-0.559	-0.377
Unknown plant specific protein	At4g23770	-0.515	9.374	0.025	-0.432	-0.696	-0.270	-0.664
Hydrolase, alpha/beta fold family protein	At4g24160	-0.515	11.728	0.028	-0.562	-0.582	-0.420	-0.496
Zinc finger (C3HC4-type RING finger) family protein, DUF1117-domain protein	At5g59550	-0.515	10.697	0.021	-0.790	-0.265	-0.739	-0.266
RLP12 (Receptor Like Protein 12)	At1g71400	-0.516	7.146	0.040	-0.440	-0.338	-0.849	-0.440
ABC transporter family protein	At3g52310	-0.516	8.129	0.029	-0.670	-0.335	-0.961	-0.099
Glutaredoxin family protein	At1g64500	-0.517	14.404	0.040	-0.052	-0.607	-0.414	-0.996
ANAC044, no apical meristem (NAM) family protein	At3g01600	-0.517	6.937	0.037	-0.453	-0.514	-0.771	-0.328
CESA6 (CELLULOSE SYNTHASE 6)	At5g64740	-0.517	13.018	0.025	-0.862	-0.240	-0.651	-0.316
ARO3 (ARMADILLO REPEAT ONLY 3)	At4g36030	-0.517	10.421	0.026	-0.589	-0.418	-0.547	-0.515
DUF569-domain protein	At1g69890	-0.518	11.035	0.031	-0.406	-0.491	-0.644	-0.531
CRCK2 (Calmodulin-binding receptor-like cytoplasmic kinase 2)	At4g00330	-0.518	12.985	0.026	-0.521	-0.519	-0.591	-0.439
Unknown plant specific protein	At1g32460	-0.519	13.060	0.031	-0.595	-0.301	-0.696	-0.485
Tetratricopeptide repeat (TPR)-containing protein	At1g77230	-0.519	9.284	0.025	-0.648	-0.335	-0.840	-0.252
BAH1 (BENZOIC ACID HYPERSENSITIVE 1)	At1g02860	-0.519	12.116	0.038	-0.430	-0.507	-0.783	-0.356
CPK1 (CALCIUM DEPENDENT PROTEIN KINASE 1) (AtCPK1)	At5g04870	-0.521	11.597	0.026	-0.571	-0.552	-0.521	-0.439
Cysteine protease-related, probable pseudogene (C-terminal part of a cysteine-type endopeptidase)	At2g27395	-0.522	8.153	0.034	-0.537	-0.718	-0.399	-0.435
Cyclic nucleotide-gated ion channel 5 (AtCNGC5) (Cyclic nucleotide- and calmodulin-regulated ion channel 5) (CNGC5)	At5g57940	-0.523	13.202	0.036	-0.847	-0.477	-0.527	-0.240
ASP2/AAT2 (ASPARTATE AMINOTRANSFERASE 2), cytoplasmic isozyme (EC 2.6.1.1)	At5g19550	-0.523	12.107	0.042	-0.749	-0.570	-0.701	-0.072
ATNADP-ME2 (NADP-MALIC ENZYME 2), malate oxidoreductase (EC 1.1.1.40)	At5g11670	-0.523	14.237	0.021	-0.912	-0.254	-0.728	-0.197
Unknown plant specific protein	At1g79160	-0.523	12.013	0.041	-0.227	-0.501	-0.541	-0.823
Alcohol dehydrogenase-like protein / zinc-binding dehydrogenase	At5g42250	-0.523	11.467	0.026	-0.322	-0.900	-0.249	-0.623
MKK4 (MITOGEN-ACTIVATED PROTEIN KINASE KINASE 4)	At1g51660	-0.525	9.631	0.034	-0.707	-0.555	-0.435	-0.404
COL2 (CONSTANS-LIKE 2), B-Box-type zinc finger protein	At3g02380	-0.525	13.819	0.048	-0.831	-0.250	-0.439	-0.579
Signal peptidase, putative	At3g15710	-0.525	11.801	0.036	-0.575	-0.567	-0.736	-0.223
other RNA, lncRNA	At2g22821	-0.527	9.399	0.044	-0.378	-0.364	-0.778	-0.588
ERF058 (Ethylene-responsive transcription factor 58), AP2 domain-containing transcription factor	At1g22190	-0.529	10.586	0.041	-0.546	-0.790	-0.407	-0.375
ABCG22 (ABC transporter G family member 22)	At5g06530	-0.531	13.020	0.025	-0.736	-0.365	-0.597	-0.425
Phosphatidylinositol 4,5 bisphosphate-diacylglycerol lipase, putative	At2g41830	-0.532	9.194	0.026	-0.953	-0.294	-0.639	-0.241
Sugar transporter, putative	At5g18840	-0.534	7.641	0.029	-0.690	-0.112	-1.206	-0.127
Nodulin MtN21 family protein	At5g40240	-0.534	9.583	0.033	-0.354	-0.670	-0.705	-0.407
RNA recognition motif (RRM)-containing protein	At3g15010	-0.534	11.765	0.027	-0.788	-0.421	-0.551	-0.375
RLM3 (RESISTANCE TO LEPTOSPHAERIA MACULANS 3)	At4g16990	-0.534	12.057	0.036	-0.251	-1.153	-0.086	-0.645
Uncharacterized protein	At1g76070	-0.536	8.754	0.031	-0.638	-0.144	-1.064	-0.298
Nodulin family protein	At2g16660	-0.536	11.710	0.038	-0.373	-0.752	-0.600	-0.419
DUF538-family protein	At3g07460	-0.537	14.294	0.028	-0.445	-0.801	-0.366	-0.535
ADR1-L2 (ADR1-LIKE 2), disease resistance protein (CC-NBS-LRR class)	At5g04720	-0.538	12.214	0.022	-0.671	-0.349	-0.841	-0.293
RHM3 (RHAMNOSE BIOSYNTHESIS 3)	At3g14790	-0.540	12.219	0.024	-0.762	-0.420	-0.828	-0.148
AGP15 (ARABINOGALACTAN PROTEIN 15)	At5g11740	-0.541	15.437	0.032	-1.066	-0.280	-0.608	-0.211
SYP121 (SYNTAXIN OF PLANTS 121), (PEN1) SNAP receptor	At3g11820	-0.541	11.666	0.038	-0.584	-0.691	-0.609	-0.278
Disease resistance protein (TIR-NBS-LRR class), putative	At5g46450	-0.542	10.720	0.029	-0.717	-0.520	-0.746	-0.187
EMB1075 (EMBRYO DEFECTIVE 1075), serine decarboxylase	At1g43710	-0.542	13.003	0.022	-0.685	-0.354	-0.690	-0.440
OPT1 (OLIGOPEPTIDE TRANSPORTER 1) (AtOPT1)	At5g55930	-0.542	13.024	0.019	-0.823	-0.308	-0.815	-0.221
Proton-dependent oligopeptide transport (POT) family protein	At3g16180	-0.542	12.534	0.031	-0.450	-0.802	-0.442	-0.476
Long-chain-alcohol O-fatty-acyltransferase 1, putative	At5g55380	-0.542	9.248	0.022	-0.866	-0.323	-0.675	-0.307
Pollen Ole e 1 allergen and extensin family protein	At1g78040	-0.543	15.915	0.028	-0.622	-0.467	-0.479	-0.605
ATPP2-A13 (PHLOEM PROTEIN 2-A13), F-box family protein	At3g61060	-0.543	12.872	0.038	-0.948	-0.469	-0.521	-0.234
EXPA5 (EXPANSIN A5), alpha-expansin	At3g29030	-0.545	9.729	0.029	-0.520	-0.788	-0.190	-0.682
GDSL-motif lipase/hydrolase family protein	At1g29670	-0.545	15.022	0.040	-0.336	-0.513	-0.786	-0.547
DUF296-family protein	At3g55560	-0.546	11.839	0.027	-0.927	-0.387	-0.615	-0.257
SCL3 (Scarecrow-like transcription factor 3)	At1g50420	-0.546	11.467	0.039	-0.496	-0.528	-0.887	-0.273
NPX1 (Nuclear protein X1)	At5g63330	-0.547	10.869	0.025	-0.356	-0.728	-0.505	-0.598
DUF247-family protein	At4g31980	-0.547	8.730	0.036	-0.441	-0.600	-0.774	-0.374
GPX7 (GLUTATHIONE PEROXIDASE 7)	At4g31870	-0.547	8.163	0.038	-0.396	-0.761	-0.629	-0.402
CLV2 (CLAVATA 2), receptor-like protein	At1g65380	-0.547	11.216	0.020	-0.316	-0.803	-0.353	-0.715
AAP5 (AMINO ACID PERMEASE 5)	At1g44100	-0.548	13.253	0.043	-0.549	-0.637	-0.811	-0.197
SMT1 (STEROL METHYLTRANSFERASE 1), 24-sterol C-methyltransferase (CEPHALOPOD) (EC 2.1.1.41)	At5g13710	-0.549	13.598	0.037	-0.570	-0.853	-0.224	-0.551
GLN1.4, glutamine synthetase, glutamate-ammonia ligase (EC 6.3.1.2)	At5g16570	-0.549	10.245	0.020	-0.869	-0.139	-0.844	-0.344
ATFH8 formin homology 2 domain-containing protein / FH2 domain-containing protein	At1g70140	-0.549	7.564	0.037	-0.493	-0.693	-0.684	-0.328
LCL5 (LHY-CCA1-like5)	At3g09600	-0.550	7.845	0.028	-0.425	-0.928	-0.210	-0.638
RING-H2 zinc finger protein (RHA1A)	At4g11370	-0.552	9.870	0.043	-0.510	-0.371	-1.086	-0.241
Leucine-rich repeat family protein	At5g61240	-0.552	12.672	0.026	-0.569	-0.448	-0.817	-0.373
Early-responsive to dehydration protein-related / ERD protein-related	At3g54510	-0.552	7.805	0.022	-0.531	-0.576	-0.535	-0.568
Proton-dependent oligopeptide transport (POT) family protein	At1g22570	-0.553	12.673	0.035	-0.854	-0.560	-0.636	-0.164
DVL4/RTFL17 (ROTUNDIFOLIA LIKE 17)	At1g13245	-0.553	15.354	0.024	-0.656	-0.446	-0.835	-0.277
Prohibitin-family protein	At5g44140	-0.554	7.762	0.025	-0.772	-0.400	-0.952	-0.091
Glutamic acid rich protein	At1g62480	-0.556	15.092	0.021	-0.802	-0.424	-0.728	-0.268
MYB-like DNA-binding protein	At1g70000	-0.556	10.352	0.031	-0.358	-0.848	-0.484	-0.534
Cysteine/histidine-rich C1 domain-containing protein	At1g55380	-0.557	8.201	0.023	-0.712	-0.478	-0.551	-0.488
S-locus protein kinase, putative	At1g61430	-0.557	8.674	0.044	-0.476	-0.826	-0.604	-0.323
Pentatricopeptide (PPR) repeat-containing protein	At1g74750	-0.558	8.788	0.025	-0.701	-0.551	-0.639	-0.340
Small unknown plant specific protein	At5g11970	-0.558	12.944	0.041	-0.533	-0.260	-0.726	-0.712
ATGSL05 (GLUCAN SYNTHASE-LIKE 5), PMR4 (POWDERY MILDEW RESISTANT 4)	At4g03550	-0.559	12.176	0.024	-0.925	-0.351	-0.646	-0.315
XYL4 (beta-xylosidase 4)	At5g64570	-0.559	13.650	0.020	-0.163	-0.797	-0.346	-0.928
Leucine-rich repeat family protein	At1g33600	-0.560	13.280	0.026	-0.612	-0.377	-0.926	-0.324
Unknown plant specific protein	At4g18070	-0.560	11.805	0.023	-0.614	-0.613	-0.492	-0.520
Small unknown plant specific protein	At4g16840	-0.560	10.181	0.040	-0.465	-0.387	-0.971	-0.416
Unknown plant specific protein	At5g37550	-0.562	7.497	0.020	-0.696	-0.362	-0.800	-0.389
Leucine-rich repeat family protein / extensin family protein	At4g13340	-0.562	11.648	0.026	-1.142	-0.134	-0.709	-0.264
Lipase, putative	At2g27360	-0.563	10.249	0.031	-0.711	-0.563	-0.367	-0.610
Invertase/pectin methylesterase inhibitor family protein	At4g12390	-0.564	10.965	0.031	-0.480	-0.824	-0.358	-0.596
SRC2 (SOYBEAN GENE REGULATED BY COLD-2), C2 domain-containing protein	At1g09070	-0.565	15.889	0.031	-0.607	-0.269	-0.942	-0.442
Uncharacterized protein	At1g18380	-0.565	8.044	0.047	-0.526	-0.492	-1.079	-0.161
Hydroxyproline-rich glycoprotein family protein	At4g23470	-0.566	11.286	0.032	-0.811	-0.150	-0.730	-0.574
PUP10 (Purine permease 10) (AtPUP10)	At4g18210	-0.566	9.288	0.027	-0.742	-0.498	-0.466	-0.559
PLATZ type transcription factor, zinc-binding family protein	At4g17900	-0.567	12.625	0.028	-0.795	-0.556	-0.722	-0.193
ETR2 (ETHYLENE RESPONSE 2), ethylene receptor	At3g23150	-0.568	10.066	0.022	-0.624	-0.479	-0.581	-0.587
Short-chain dehydrogenase/reductase (SDR) family protein	At3g50560	-0.568	13.028	0.027	-0.684	-0.412	-0.526	-0.650
MAPKKK13, protein kinase family protein	At1g07150	-0.569	7.438	0.032	-0.707	-0.691	-0.398	-0.478
XTH33, (Xyloglucan endotransglucosylase/hydrolase protein 33) (EC 2.4.1.207)	At1g10550	-0.570	9.827	0.046	-0.921	-0.517	-0.350	-0.491
NIG (NSP (nuclear shuttle protein)-interacting GTPase)	At4g13350	-0.572	10.648	0.022	-0.714	-0.534	-0.660	-0.382
OLEO4 (OLEOSIN4), 20.3 kDa	At3g27660	-0.572	6.940	0.045	-1.383	-0.191	-0.597	-0.117
NRT1.7 (Nitrate transporter 1.7)	At1g69870	-0.572	13.200	0.021	-0.775	-0.426	-0.895	-0.193
Unknown plant specific protein	At5g06980	-0.572	14.192	0.020	-0.344	-0.684	-0.413	-0.847
COB (COBRA), phytochelatin synthetase	At5g60920	-0.573	13.055	0.035	-1.120	-0.341	-0.620	-0.213
DUF966-family protein	At3g46110	-0.575	9.835	0.038	-0.270	-0.708	-0.738	-0.583
PERK15 (Proline-rich extensin-like receptor kinase 15)	At1g52290	-0.575	10.298	0.035	-0.747	-0.706	-0.409	-0.440
Cupin domain protein	At4g28703	-0.575	9.547	0.028	-0.720	-0.137	-0.962	-0.483
Mitogen activated protein kinase related	At5g45430	-0.576	13.820	0.021	-0.687	-0.532	-0.626	-0.459
Leucine-rich repeat protein kinase, receptor protein kinase, putative	At1g56140	-0.577	11.514	0.020	-0.645	-0.476	-0.663	-0.525
DUF829-family protein	At3g19970	-0.577	10.297	0.025	-0.710	-0.600	-0.489	-0.509
PEN3 (PENETRATION 3), ABC transporter family protein (AtPDR8)	At1g59870	-0.577	14.958	0.016	-0.963	-0.282	-0.945	-0.115
RAB1C-like GTP binding protein	At4g17530	-0.577	11.957	0.021	-0.108	-1.011	-0.374	-0.816
DEHYDRATION-INDUCED 19 homolog 5 (AtDi19-5), Di19-domain protein	At4g02200	-0.578	11.017	0.020	-0.440	-0.696	-0.531	-0.646
TUA3, tubulin alpha-3/alpha-5 chain (TUBA3)	At5g19770	-0.578	14.530	0.028	-0.567	-0.766	-0.374	-0.604
pEARLI4-like protein, putative phospholipase	At4g38550	-0.578	11.885	0.030	-0.626	-0.731	-0.645	-0.308
UNE10 (unfertilized embryo sac 10), basic helix-loop-helix (bHLH) family protein	At4g00050	-0.579	11.431	0.032	-0.802	-0.457	-0.434	-0.623
COL13 (CONSTANS-LIKE 13), zinc finger (B-box type) family protein	At2g47890	-0.580	11.284	0.032	-0.566	-0.585	-0.886	-0.283
Ribose-phosphate pyrophosphokinase 1 (Phosphoribosyl pyrophosphate synthetase 1) (PRS I) (PRS1) (EC 2.7.6.1)	At2g35390	-0.581	14.033	0.024	-0.273	-0.803	-0.546	-0.701
Sucrose transport protein SUC3 (Sucrose permease 3) (Sucrose-proton symporter 3) (Sucrose transporter 2) (SUC3)	At2g02860	-0.581	10.682	0.018	-0.806	-0.220	-0.936	-0.364
ACR3 (ACT REPEAT 3), ACT domain containing protein	At1g76990	-0.583	14.616	0.034	-0.799	-0.618	-0.788	-0.124
F-box family protein	At4g21510	-0.583	10.205	0.037	-0.483	-0.477	-0.989	-0.382
Scarecrow transcription factor family protein	At5g66770	-0.583	10.013	0.019	-1.292	-0.095	-0.863	-0.082
AT-RAB2, Rab2-like GTP-binding protein (RAB2)	At4g17170	-0.584	13.541	0.032	-0.689	-0.764	-0.304	-0.579
Chitinase-like protein, glycosyl hydrolase family 18 protein	At4g19820	-0.585	9.896	0.028	-0.176	-0.702	-0.524	-0.935
TZP, PLUS3-domain protein	At5g43630	-0.587	11.932	0.019	-0.317	-0.749	-0.458	-0.822
CDF2 (CYCLING DOF FACTOR 2), Dof zinc finger protein DOF5.2 (AtDOF5.2)	At5g39660	-0.587	10.262	0.022	-0.788	-0.518	-0.576	-0.465
ACHT5 (ATYPICAL CYS HIS RICH THIOREDOXIN 5)	At5g61440	-0.587	11.855	0.037	-0.863	-0.400	-0.439	-0.646
Unknown small plant specific protein	At4g27652	-0.587	8.443	0.034	-0.372	-0.710	-0.765	-0.499
IFRD1-like protein, interferon-related developmental regulator family protein / IFRD protein family	At1g27760	-0.588	12.205	0.035	-0.470	-0.671	-0.794	-0.416
Lectin protein kinase family protein	At4g28350	-0.588	9.762	0.030	-0.428	-0.708	-0.733	-0.481
DNAJ heat shock N-terminal domain-containing protein	At5g23240	-0.591	10.614	0.033	-0.455	-0.424	-0.788	-0.699
GID1B (GA INSENSITIVE DWARF1B), gibberellin receptor GID1L2	At3g63010	-0.591	9.791	0.041	-0.571	-0.486	-1.135	-0.171
SNC1 (SUPPRESSOR OF NPR1-1, CONSTITUTIVE 1)	At4g16890	-0.591	11.391	0.018	-0.451	-0.758	-0.452	-0.703
Ribonuclease H-domain protein, putative	At1g10000	-0.591	9.071	0.042	-1.308	-0.057	-0.631	-0.368
Heavy-metal-associated domain (HMA) containing protein	At5g66110	-0.592	9.718	0.046	-0.790	-0.758	-0.188	-0.631
Cation transport ATPase, putative phospholipid-transporting ATPase 10 (Aminophospholipid flippase 10) (ALA10)	At3g25610	-0.593	9.148	0.048	-0.476	-0.677	-0.970	-0.250
GNS1/SUR4 membrane family protein	At1g75000	-0.593	8.915	0.023	-0.778	-0.124	-1.252	-0.218
ATPP2-A11, F-box family protein	At1g63090	-0.593	10.717	0.039	-0.389	-1.037	-0.458	-0.490
Small plant specific protein	At3g44450	-0.594	10.853	0.021	-0.492	-0.886	-0.291	-0.705
Band 7 family protein	At4g27585	-0.595	12.110	0.034	-0.340	-0.750	-0.738	-0.554
CDF5 (CYCLING DOF FACTOR 5)	At1g69570	-0.597	9.538	0.021	-0.881	-0.495	-0.669	-0.342
Glycosyl hydrolase family 17 protein	At2g27500	-0.597	10.869	0.029	-0.904	-0.596	-0.681	-0.208
AAT1 (CATIONIC AMINO ACID TRANSPORTER 1)	At4g21120	-0.597	9.499	0.045	-0.574	-0.357	-1.298	-0.160
IGMT4 (INDOLE GLUCOSINOLATE O-METHYLTRANSFERASE 4)	At1g21130	-0.597	14.500	0.023	-0.773	-0.541	-0.802	-0.269
HY5 (ELONGATED HYPOCOTYL 5), AtbZIP56 (bZIP transcription factor 56)	At5g11260	-0.597	10.680	0.021	-0.533	-0.558	-0.725	-0.570
AtNUDT4 (Arabidopsis thaliana Nudix hydrolase homolog 4), NADH pyrophosphatase (EC 3.6.1.22)	At1g18300	-0.597	9.526	0.025	-0.685	-0.705	-0.538	-0.461
17.8 kDa class I heat shock protein (HSP17.8-CI)	At1g07400	-0.597	9.924	0.027	-0.757	-0.225	-1.319	-0.089
KUF1 (KAR-UP F-box 1), F-box/kelch-repeat protein SKIP25	At1g31350	-0.598	9.520	0.026	-0.571	-0.727	-0.674	-0.420
Disease resistance protein (TIR-NBS-LRR class)	At1g63750	-0.598	8.135	0.030	-0.718	-0.570	-0.952	-0.151
Unknown plant specific protein	At3g12320	-0.600	12.692	0.020	-0.561	-0.690	-0.401	-0.747
WRKY11 (WRKY transcription factor 11)	At4g31550	-0.602	10.096	0.031	-0.469	-0.652	-0.764	-0.523
SAUR72 (SMALL AUXIN UPREGULATED 72)	At3g12830	-0.602	9.606	0.040	-0.504	-0.420	-1.103	-0.380
GPAT1 (GLYCEROL-3-PHOSPHATE ACYLTRANSFERASE 1) (AtGPAT1) (EC 2.3.1.15)	At1g06520	-0.603	8.993	0.028	-0.519	-0.905	-0.478	-0.509
PME34 (Pectin methylesterase 34)	At3g49220	-0.605	12.370	0.025	-0.722	-0.638	-0.403	-0.658
Lysin motif receptor-like kinase	At2g23770	-0.605	8.972	0.015	-1.142	-0.181	-0.928	-0.168
Disease resistance protein (TIR-NBS-LRR class), putative	At1g31540	-0.606	9.235	0.014	-1.016	-0.013	-1.212	-0.185
CEV1 (CONSTITUTIVE EXPRESSION OF VSP 1), CESA3 (CELLULOSE SYNTHASE A3) (EC 2.4.1.12)	At5g05170	-0.607	15.017	0.040	-0.744	-0.866	-0.330	-0.489
PPI1 (PROTON PUMP INTERACTOR 1)	At4g27500	-0.607	12.344	0.036	-0.594	-0.825	-0.690	-0.320
Receptor protein kinase, putative	At5g20050	-0.609	11.298	0.024	-0.738	-0.595	-0.835	-0.270
17.6 kDa class I heat shock protein (HSP17.6A-CI)	At1g59860	-0.609	8.708	0.029	-0.534	-0.680	-0.828	-0.392
DUF569-family protein	At1g59710	-0.610	10.381	0.027	-0.440	-1.001	-0.339	-0.659
Unknown plant specific protein	At2g40095	-0.611	8.642	0.040	-0.566	-0.493	-1.161	-0.225
Unknown plant specific protein	At3g15760	-0.613	11.590	0.027	-0.190	-0.743	-0.584	-0.935
Hypersensitive-induced response protein 2	At1g69840	-0.613	11.586	0.033	-0.491	-0.940	-0.611	-0.412
Heat shock cognate 70 kDa protein 3 (Hsc70.3) (HSC70-3)	At3g09440	-0.614	12.506	0.029	-0.453	-0.622	-0.512	-0.868
Transferase, fringe-related protein	At4g00300	-0.614	13.013	0.020	-0.575	-0.742	-0.500	-0.640
Unknown plant specific protein	At2g04795	-0.614	11.548	0.023	-0.379	-0.974	-0.460	-0.642
Bidirectional sugar transporter (SWEET2)	At3g14770	-0.614	10.285	0.020	-0.698	-0.549	-0.796	-0.413
GDSL-motif lipase/hydrolase family protein	At5g55050	-0.615	10.616	0.018	-1.026	-0.383	-1.042	-0.010
Cdc2-related protein kinase	At1g03740	-0.615	12.413	0.020	-0.982	-0.446	-0.943	-0.089
ERD10 (EARLY RESPONSIVE TO DEHYDRATION 10), low-temperature-induced protein LTI45, dehydrin	At1g20450	-0.615	14.292	0.020	-0.710	-0.385	-0.942	-0.422
Protein kinase family protein	At1g51620	-0.616	8.144	0.043	-0.557	-0.406	-1.260	-0.242
ATPSK5 (PHYTOSULFOKINE 5 PRECURSOR)	At5g65870	-0.617	10.635	0.027	-0.572	-0.661	-0.856	-0.379
CPK6 (CALCIUM-DEPENDENT PROTEIN KINASE 6)	At2g17290	-0.617	9.168	0.048	-0.317	-1.009	-0.702	-0.440
SCP-like extracellular protein domain-containing protein	At4g30320	-0.617	7.018	0.020	-0.712	-0.629	-0.509	-0.619
S-adenosylmethionine-dependent methyltransferase	At1g55450	-0.619	13.633	0.032	-0.456	-0.835	-0.729	-0.457
ATSERK4 (SOMATIC EMBRYOGENESIS RECEPTOR-LIKE KINASE 4), leucine-rich repeat protein kinase	At2g13790	-0.619	8.910	0.025	-0.607	-0.430	-1.008	-0.430
WRKY7 (WRKY transcription factor 7)	At4g24240	-0.620	11.036	0.025	-0.759	-0.636	-0.815	-0.269
ARF32 (AUXIN RESPONSE FACTOR 32)	At3g11580	-0.620	9.329	0.028	-0.514	-0.550	-0.933	-0.483
SKS3 (SKU5 similar 3)	At5g48450	-0.620	9.291	0.018	-0.691	-0.581	-0.739	-0.469
RAP2.2, AP2 domain-containing protein	At3g14230	-0.621	13.661	0.021	-0.220	-1.065	-0.430	-0.771
CRK35 (Cysteine-rich RLK35)	At4g11530	-0.621	9.235	0.025	-0.589	-0.576	-0.919	-0.399
Unknown plant specific protein	At3g15630	-0.622	12.644	0.024	-0.363	-0.798	-0.665	-0.659
ERF73 (ETHYLENE RESPONSE FACTOR 73)	At1g72360	-0.622	11.077	0.018	-0.764	-0.554	-0.791	-0.378
other RNA, lncRNA	At4g17098	-0.623	8.173	0.033	-0.472	-0.661	-0.910	-0.448
Laccase family protein (AtLAC8) / diphenol oxidase family protein	At5g01040	-0.624	8.153	0.020	-0.694	-0.568	-0.547	-0.687
HOP/STI1-like protein, stress-inducible protein and co-chaperone	At4g12400	-0.625	9.226	0.035	-0.426	-1.072	-0.495	-0.507
Curculin-like (mannose-binding) lectin family protein	At1g78830	-0.627	14.255	0.018	-0.878	-0.498	-0.846	-0.288
Unknown plant specific protein	At5g40460	-0.628	9.357	0.023	-0.616	-0.659	-0.636	-0.599
ACL (ACETONE-CYANOHYDRIN LYASE) / MES2 (METHYL ESTERASE 2)	At2g23600	-0.629	14.967	0.023	-0.469	-0.775	-0.700	-0.571
WRKY29 (WRKY transcription factor 29)	At4g23550	-0.629	10.106	0.025	-0.437	-0.609	-0.780	-0.689
Disease resistance protein (TIR-NBS class)	At1g72890	-0.629	10.217	0.041	-0.498	-1.010	-0.606	-0.403
CML36 (Calmodulin-like protein 36)	At3g10190	-0.630	11.579	0.023	-0.560	-0.941	-0.404	-0.617
Calcium-binding EF hand family protein	At5g28830	-0.630	9.711	0.035	-0.711	-0.396	-1.342	-0.072
Myb family transcription factor (MYB20)	At1g66230	-0.630	11.148	0.019	-0.540	-0.784	-0.308	-0.887
AOX1B (ALTERNATIVE OXIDASE 1B)	At3g22360	-0.630	7.091	0.018	-0.610	-0.617	-0.677	-0.618
Sugar transporter ERD6-like 4	At1g19450	-0.630	13.068	0.030	-0.575	-0.890	-0.618	-0.436
DUF641-family protein	At3g14870	-0.632	8.724	0.030	-0.814	-0.760	-0.386	-0.568
Unknown plant specific protein	At4g37240	-0.633	12.540	0.043	-0.786	-0.615	-0.194	-0.938
CTF2B, monooxygenase, UbiH-domain protein	At2g29720	-0.634	9.090	0.041	-0.537	-0.675	-1.050	-0.275
Small unknown plant specific protein (9.8 kDa)	At3g57450	-0.636	12.126	0.033	-0.474	-0.539	-0.996	-0.534
WRKY48 (WRKY transcription factor 48)	At5g49520	-0.637	7.284	0.022	-0.870	-0.204	-1.443	-0.030
Unknown hypothetical protein	At3g03020	-0.638	10.476	0.025	-0.721	-0.564	-0.903	-0.363
FLA9 (FASCICLIN-LIKE ARABINOOGALACTAN 9)	At1g03870	-0.638	13.890	0.036	-0.782	-0.799	-0.192	-0.779
Unknown plant specific protein	At3g06070	-0.638	12.627	0.020	-0.803	-0.489	-0.604	-0.656
CCA1 (CIRCADIAN CLOCK ASSOCIATED 1), myb-related transcription factor (CCA1)	At2g46830	-0.639	11.430	0.018	-0.743	-0.522	-0.650	-0.640
PYL4 (PYR1-like protein 4), putative abscisic acid receptor (ABIP2)	At2g38310	-0.640	12.762	0.020	-0.697	-0.607	-0.489	-0.766
IGMT1 (INDOLE GLUCOSINOLATE O-METHYLTRANSFERASE 1)	At1g21100	-0.641	13.820	0.019	-0.616	-0.814	-0.518	-0.618
ATCNGC10 (CYCLIC NUCLEOTIDE GATED CHANNEL 10), CaM-regulated potassium ion channel (CNGC10)	At1g01340	-0.642	8.465	0.016	-1.034	-0.134	-0.994	-0.407
MATE efflux protein-related	At5g52450	-0.642	12.283	0.026	-0.282	-0.893	-0.681	-0.711
Dehydration-responsive protein-related, DUF248-family protein	At1g04430	-0.643	13.525	0.020	-0.707	-0.695	-0.715	-0.456
Aspartyl protease family protein	At3g54400	-0.646	12.226	0.037	-0.754	-0.593	-0.273	-0.964
Zinc finger (C3HC4-type RING finger) family protein, DUF1117-domain protein	At3g46620	-0.647	10.506	0.017	-0.779	-0.372	-0.921	-0.516
Protein kinase family protein	At1g25390	-0.648	11.583	0.015	-0.993	-0.400	-0.907	-0.292
EXS family protein / ERD1/XPR1/SYG1 family protein	At2g03260	-0.648	10.425	0.020	-0.540	-0.573	-0.805	-0.674
TIL (TEMPERATURE-INDUCED LIPOCALIN)	At5g58070	-0.649	14.196	0.018	-0.678	-0.595	-0.590	-0.732
Cysteine-rich repeat secretory protein 18 precursor (CRRSP18), DUF26-domain protein	At3g21920	-0.652	8.376	0.037	-0.428	-0.683	-1.003	-0.496
Cysteine-rich repeat secretory protein 16 precursor (CRRSP16), DUF26-domain protein	At3g21900	-0.653	8.771	0.041	-0.241	-1.157	-0.642	-0.571
PER4 (Peroxidase 4) (ATP46) (EC 1.11.1.7)	At1g14540	-0.654	6.777	0.022	-0.925	-0.554	-1.034	-0.105
CYP89A9 (Cytochrome P450 89A9)	At3g03470	-0.655	11.863	0.016	-0.832	-0.530	-0.904	-0.355
Protein phosphatase 2C family protein / PP2C family protein	At4g33920	-0.656	9.553	0.041	-0.602	-0.988	-0.694	-0.341
other RNA, lncRNA	At4g20362	-0.658	7.645	0.034	-0.876	-0.806	-0.699	-0.251
L-asparaginase 2 precursor (L-asparagine amidohydrolase 2) (EC 3.5.1.1)	At3g16150	-0.659	11.065	0.016	-0.766	-0.569	-0.701	-0.601
Unknown plant specific protein	At3g59880	-0.659	8.041	0.018	-0.539	-0.682	-0.765	-0.652
SUPER1/YUCCA5 (SUPPRESSOR OF ER1), flavin-containing monooxygenase	At5g43890	-0.660	8.203	0.017	-0.796	-0.607	-0.651	-0.586
Wall-associated receptor kinase	At1g18390	-0.660	11.051	0.029	-0.775	-0.392	-1.368	-0.103
C2 domain-containing protein	At4g34150	-0.661	9.397	0.015	-1.010	-0.382	-0.878	-0.376
AtRABA1g (Arabidopsis Rab GTPase homolog A1g), RAB11-related protein	At3g15060	-0.661	11.192	0.018	-0.685	-0.708	-0.748	-0.504
Leucine-rich repeat transmembrane protein kinase	At4g08850	-0.661	11.729	0.018	-0.826	-0.536	-1.022	-0.261
TBL45 (TRICHOME BIREFRINGENCE-LIKE 45)	At2g30010	-0.664	14.462	0.025	-0.909	-0.640	-0.560	-0.546
PEF family protein, Peflin-like calcium-binding EF hand family protein	At3g10300	-0.665	12.352	0.016	-0.832	-0.614	-0.730	-0.484
Unknown plant specific glycine and glutamine-rich protein	At5g28630	-0.667	10.807	0.018	-0.798	-0.316	-1.121	-0.431
CCT motif family protein	At4g27900	-0.667	11.656	0.039	-0.878	-0.899	-0.565	-0.326
TCH2 (TOUCH 2), CML24 (CALMODULIN-LIKE 24)	At5g37770	-0.668	12.245	0.030	-0.845	-0.782	-0.315	-0.733
ATEXO70H4 (exocyst subunit EXO70 family protein H4)	At3g09520	-0.669	8.397	0.025	-0.503	-0.547	-0.901	-0.726
DUF1685-family protein	At3g50350	-0.669	10.139	0.022	-0.726	-0.685	-0.924	-0.340
Putative pleiotropic drug resistance protein 15, ABC transporter family protein	At4g15236	-0.671	8.299	0.025	-0.644	-0.902	-0.676	-0.462
MAPKKK15 (Mitogen-activated protein kinase kinase kinase 15)	At5g55090	-0.671	7.467	0.016	-0.731	-0.600	-0.859	-0.495
Unknown plant specific protein	At3g20340	-0.673	8.547	0.046	-0.536	-0.307	-1.332	-0.516
LSU1 (RESPONSE TO LOW SULFUR 1)	At3g49580	-0.673	12.311	0.044	-0.609	-0.311	-1.496	-0.276
Unknown plant specific protein	At5g65925	-0.674	10.204	0.041	-0.343	-0.721	-1.026	-0.605
CML42 (Calmodulin-Like Protein 42)	At4g20780	-0.676	9.640	0.040	-0.380	-1.252	-0.535	-0.538
IQD23 (IQ-domain 23), calmodulin-binding family protein	At5g62070	-0.676	10.836	0.031	-0.465	-0.632	-1.010	-0.596
Polygalacturonase, glycoside hydrolase family 28 protein	At1g02460	-0.676	8.194	0.015	-0.902	-0.347	-1.197	-0.258
ProT3 (PROLINE TRANSPORTER 3)	At2g36590	-0.677	8.575	0.025	-0.583	-0.490	-1.014	-0.624
CRK11 (CYSTEINE-RICH RLK11), protein kinase family protein	At4g23190	-0.678	9.753	0.032	-0.639	-0.540	-1.227	-0.307
Unknown plant specific protein	At2g35290	-0.679	9.637	0.013	-0.988	-0.313	-1.087	-0.328
TEM2 (TEMPRANILLO 2), RAV2 (RELATED TO ABI3/VP1 2)	At1g68840	-0.681	13.473	0.041	-0.800	-1.053	-0.425	-0.447
ERF013 (Ethylene-Responsive Transcription Factor 13)	At1g77640	-0.681	8.575	0.035	-0.621	-0.301	-1.263	-0.537
ERD5 (EARLY RESPONSIVE TO DEHYDRATION 5), proline dehydrogenase (oxidase) (EC 1.5.3.-)	At3g30775	-0.681	10.027	0.017	-0.406	-1.053	-0.304	-0.962
PP2C5 (Phosphatase 2C5) (ATHPP2C5)	At2g40180	-0.682	8.304	0.043	-0.612	-0.864	-1.015	-0.235
Glycine dehydrogenase [decarboxylating], mitochondrial precursor (Glycine cleavage system P-protein) (GDCSP) (EC 1.4.4.2)	At2g26080	-0.683	13.569	0.026	-1.290	-0.170	-0.787	-0.485
Hydrolase, alpha/beta fold family protein	At1g72620	-0.683	7.764	0.016	-0.688	-0.584	-0.792	-0.666
Calmodulin-binding family protein, IQ-domain protein	At2g26190	-0.684	11.495	0.016	-0.735	-0.568	-0.909	-0.524
MYBL2 (ARABIDOPSIS MYB-LIKE 2) (ATMYBL2)	At1g71030	-0.686	14.582	0.014	-1.077	-0.064	-1.263	-0.339
RALFL1 (RALF-LIKE 1), rapid alkalinization factor (RALF) family protein	At1g02900	-0.686	10.759	0.016	-0.843	-0.663	-0.707	-0.531
STP4 (SUGAR TRANSPORTER 4)	At3g19930	-0.688	14.102	0.020	-0.626	-0.610	-0.960	-0.555
DUF677-family protein	At3g28270	-0.688	11.725	0.015	-0.176	-1.425	-0.151	-0.998
Receptor-like protein kinase	At1g11050	-0.691	11.076	0.024	-0.892	-0.673	-1.027	-0.172
PUP14 (Purine permease 14)	At1g19770	-0.691	12.557	0.031	-0.954	-0.793	-0.538	-0.478
NHL13 (NDR1/HIN1-LIKE 13)	At2g27080	-0.692	8.381	0.013	-1.150	-0.152	-1.114	-0.352
DUF1338-family protein	At1g27020	-0.692	13.328	0.048	-0.278	-1.067	-0.891	-0.530
Legume lectin family protein	At3g15356	-0.693	13.193	0.027	-0.231	-1.046	-0.722	-0.772
Sugar transporter family protein	At3g05150	-0.693	7.039	0.047	-0.888	-0.700	0.000	-0.295
Short-chain dehydrogenase/reductase (SDR) family protein	At4g03140	-0.694	9.862	0.019	-0.663	-0.873	-0.681	-0.560
Sulfite exporter TauE/SafE domain protein	At1g11540	-0.696	12.723	0.022	-0.582	-0.620	-0.995	-0.588
Protease inhibitor/seed storage/lipid transfer protein (LTP) family protein	At2g45180	-0.698	17.432	0.018	-0.569	-1.054	-0.336	-0.834
RING-H2 finger protein ATL6, RING-H2 finger protein ATL3B precursor	At3g05200	-0.698	10.179	0.022	-0.491	-0.965	-0.719	-0.617
Conserved unknown plant specific protein	At2g20562	-0.699	9.174	0.014	-0.935	-0.311	-1.076	-0.475
NC domain-containing protein	At5g16360	-0.700	8.556	0.018	-0.226	-0.988	-0.598	-0.988
Putative GPI-anchored protein	At5g19240	-0.700	12.683	0.025	-0.582	-0.637	-1.063	-0.518
CNGC2 (CYCLIC NUCLEOTIDE-GATED CHANNEL 2)	At5g15410	-0.701	13.955	0.020	-0.778	-0.615	-1.083	-0.329
LACS1 (Long chain acyl-CoA synthetase 1)	At2g47240	-0.703	13.090	0.018	-0.822	-0.770	-0.654	-0.565
AtJ11, DNAJ heat shock N-terminal domain-containing protein (J11)	At4g36040	-0.703	15.320	0.033	-1.101	-0.728	-0.743	-0.240
Receptor-like kinase 7 (RLK7)	At1g09970	-0.703	14.771	0.034	-0.763	-0.788	-1.082	-0.180
AZF2 (ARABIDOPSIS ZINC-FINGER PROTEIN 2), zinc finger (C2H2 type) protein 2 (AZF2)	At3g19580	-0.703	9.689	0.025	-0.868	-0.441	-1.425	-0.077
PIRL2 (Plant intracellular Ras-group-related LRR protein 2)	At3g26500	-0.704	9.369	0.047	-0.682	-0.460	-1.608	-0.068
PSK2 (PHYTOSULFOKINE 2 PRECURSOR)	At2g22860	-0.704	9.461	0.021	-0.659	-0.482	-1.062	-0.612
Lipase class 3 family protein	At5g24210	-0.705	13.721	0.016	-0.923	-0.537	-1.066	-0.296
WAKL2 (WALL ASSOCIATED KINASE-LIKE 2)	At1g16130	-0.705	7.892	0.015	-0.886	-0.453	-1.155	-0.324
DUF295-domain protein	At5g24040	-0.706	6.818	0.015	-0.784	-0.608	-0.957	-0.475
LTI78 (LOW-TEMPERATURE-INDUCED 78), RD29A (RESPONSIVE TO DESSICATION 29A), COR78 (COLD REGULATED 78)	At5g52310	-0.708	12.060	0.047	-0.491	-0.421	-1.327	-0.592
Serine-rich protein-related	At5g11090	-0.709	11.959	0.025	-0.589	-0.967	-0.774	-0.506
CAM2 (CALMODULIN 2)	At2g41110	-0.709	13.012	0.018	-0.752	-0.761	-0.875	-0.447
Octicosapeptide/Phox/Bem1p (PB1) domain-containing protein	At3g26510	-0.709	14.425	0.016	-1.145	-0.319	-0.872	-0.500
PUB21 (Plant U-box Protein 21)	At5g37490	-0.710	7.109	0.034	-0.556	-0.664	-1.182	-0.438
Serine/threonine protein kinase, putative	At3g59350	-0.711	11.536	0.027	-0.648	-1.144	-0.409	-0.642
Ankyrin repeat family protein	At3g04140	-0.713	11.686	0.014	-0.629	-0.787	-0.653	-0.783
CML35 (Calmodulin-like protein 35)	At2g41410	-0.714	11.647	0.019	-0.672	-0.970	-0.590	-0.626
Aspartyl protease family protein	At1g65240	-0.714	7.463	0.034	-0.515	-0.776	-1.075	-0.489
SUC1 (Sucrose-proton symporter 1), sucrose transport protein	At1g71880	-0.715	12.570	0.023	-0.692	-0.865	-0.862	-0.442
PHO1-like protein, phosphate transporter, putative, EXS family protein (ERD1/XPR1/SYG1)	At1g35350	-0.715	11.377	0.013	-0.898	-0.549	-0.947	-0.467
FLA2 (FASCICLIN-LIKE ARABINOGALACTAN 2)	At4g12730	-0.717	13.117	0.023	-0.940	-0.738	-0.505	-0.686
AMT2 (AMMONIUM TRANSPORTER 2) (AtAMT2)	At2g38290	-0.718	12.733	0.018	-0.781	-0.875	-0.646	-0.568
Heavy-metal-associated domain-containing protein	At5g52750	-0.718	7.368	0.021	-0.673	-0.504	-1.118	-0.576
Cysteine-rich repeat secretory protein 19 precursor (CRRSP19), DUF26-domain protein	At3g21930	-0.719	9.072	0.028	-0.488	-0.864	-0.961	-0.561
Lectin-like protein	At1g10155	-0.719	8.775	0.026	-0.432	-0.723	-0.966	-0.753
Lectin-like receptor protein kinase (LECRK43)	At4g02410	-0.721	10.553	0.013	-0.910	-0.526	-1.027	-0.420
Unknown plant specific protein	At5g48530	-0.722	10.214	0.015	-0.974	-0.493	-0.782	-0.641
DUF946-family protein	At5g18490	-0.724	10.553	0.016	-0.781	-0.664	-0.997	-0.455
ERF13 (ETHYLENE-RESPONSIVE ELEMENT BINDING FACTOR 13)	At2g44840	-0.725	7.953	0.017	-1.003	-0.238	-1.042	-0.617
ATNUDX1 (ARABIDOPSIS THALIANA NUDIX HYDROLASE 1) (NUDT1) (EC 3.6.1.22)	At1g68760	-0.725	11.252	0.020	-0.341	-1.097	-0.658	-0.803
PYL5 (PYR1-like protein 5), putative abscisic acid receptor	At5g05440	-0.726	11.211	0.015	-0.494	-1.053	-0.553	-0.806
Transcription factor GT-3a	At5g01380	-0.727	7.833	0.020	-0.632	-0.947	-0.763	-0.565
ATSUC7 (Sucrose-proton symporter 7) (SUC7)	At1g66570	-0.728	10.570	0.020	-0.420	-1.101	-0.666	-0.725
WRKY22 (WRKY transcription factor 22)	At4g01250	-0.729	10.776	0.020	-0.640	-0.918	-0.811	-0.545
ER33-like protein, helix-loop-helix DNA-binding protein	At2g31730	-0.730	11.506	0.017	-0.879	-0.774	-0.623	-0.646
AP2 domain-containing transcription factor	At4g32800	-0.731	10.511	0.020	-0.445	-0.975	-0.788	-0.716
EFR (EF-TU RECEPTOR), leucine-rich repeat transmembrane protein kinase	At5g20480	-0.735	9.482	0.031	-0.755	-0.953	-0.910	-0.321
KIC, EF-hand Ca2+-binding protein	At2g46600	-0.736	14.504	0.023	-0.975	-0.617	-1.275	-0.077
ABCB15 (ABC transporter B family member 15)	At3g28345	-0.736	8.855	0.021	-0.947	-0.754	-0.545	-0.697
Sulfite exporter TauE/SafE domain protein	At1g61740	-0.738	14.612	0.032	-0.676	-0.645	-1.315	-0.318
SMC-domain protein	At2g32240	-0.739	11.416	0.014	-0.926	-0.514	-1.080	-0.436
Hydroxyproline-rich glycoprotein family protein	At2g18910	-0.739	12.101	0.016	-0.477	-1.065	-0.614	-0.801
SRO5 (SIMILAR TO RCD ONE 5), Poly(ADP-ribose) polymerase domain protein	At5g62520	-0.739	7.566	0.026	-0.669	-0.508	-1.269	-0.509
HSFB2A (HEAT SHOCK TRANSCRIPTION FACTOR B2A)	At5g62020	-0.740	10.118	0.028	-0.375	-1.380	-0.493	-0.713
OPR1 (12-OXOPHYTODIENOATE REDUCTASE 1)	At1g76680	-0.740	12.143	0.026	-0.582	-1.039	-0.786	-0.554
Proline-rich protease inhibitor/seed storage/lipid transfer protein (LTP) family protein	At2g10940	-0.741	16.776	0.028	-1.312	-0.545	-0.613	-0.496
HSPRO2 (ARABIDOPSIS ORTHOLOG OF SUGAR BEET HS1 PRO-1 2), AKINbetagamma-interacting protein 2 (AtHSPRO2)	At2g40000	-0.741	9.519	0.034	-0.550	-1.301	-0.519	-0.593
MYB77, myb family transcription factor	At3g50060	-0.742	12.746	0.018	-0.752	-0.915	-0.360	-0.940
Unknown plant specific protein	At3g06145	-0.743	11.356	0.018	-0.768	-0.903	-0.749	-0.554
AtCaMBP25 (ARABIDOPSIS THALIANA CALMODULIN (CAM)-BINDING PROTEIN OF 25 KDA)	At2g41010	-0.745	10.890	0.017	-0.684	-0.916	-0.770	-0.608
CML16 (Calmodulin-like protein 16)	At3g25600	-0.747	10.656	0.015	-0.705	-0.800	-0.848	-0.636
Leucine-rich repeat protein kinase	At1g51805	-0.747	11.462	0.025	-0.663	-1.018	-0.674	-0.632
VDAC3 (VOLTAGE DEPENDENT ANION CHANNEL 3)	At5g15090	-0.751	13.095	0.015	-0.565	-1.017	-0.670	-0.754
Unknown plant specific protein	At4g36500	-0.752	14.591	0.016	-0.772	-0.631	-1.093	-0.512
Unknown Brassicaceae specific protein	At4g28085	-0.754	8.457	0.017	-0.758	-0.757	-0.988	-0.514
Auxin-responsive GH3-like protein 3 (GH3.3) (AtGH3-3), auxin-conjugating protein	At2g23170	-0.755	11.197	0.031	-0.690	-0.424	-1.436	-0.469
Glycosyltransferase-related, DUF563-domain protein	At2g41640	-0.757	9.668	0.022	-0.728	-0.926	-0.911	-0.461
Heat shock protein 70, mitochondrial (MTHSC70-1)	At4g37910	-0.758	12.841	0.022	-1.026	-0.837	-0.795	-0.376
Unknown plant specific protein	At5g55620	-0.758	13.685	0.017	-0.754	-0.514	-0.995	-0.769
Unknown plant specific protein	At5g54420	-0.759	7.036	0.026	-0.619	-0.920	-1.020	-0.478
Jacalin lectin family protein, myrosinase binding protein homolog, jasmonate inducible protein, putative	At1g33790	-0.763	8.184	0.025	-1.453	-0.483	-0.791	-0.324
Chitinase	At4g01700	-0.763	12.227	0.028	-0.751	-0.523	-1.458	-0.320
Auxin-responsive protein-related	At1g17345	-0.767	7.131	0.030	-1.091	-0.908	-0.512	-0.557
CIPK25 (CBL-INTERACTING PROTEIN KINASE 25)	At5g25110	-0.767	9.590	0.029	-0.555	-0.526	-1.088	-0.899
Nodulin-like protein, nitrate and chloride transporter, putative	At2g39210	-0.770	12.708	0.044	-0.608	-0.722	-1.447	-0.303
WRKY18 (WRKY transcription factor 18) (AtWRKY18)	At4g31800	-0.770	11.456	0.023	-0.719	-0.591	-1.299	-0.469
IGMT2 (INDOLE GLUCOSINOLATE O-METHYLTRANSFERASE 2)	At1g21120	-0.770	11.188	0.015	-0.872	-0.750	-0.963	-0.495
Small unknown plant specific protein	At3g23170	-0.772	9.672	0.014	-0.842	-0.631	-1.091	-0.523
ATRBP47B, RNA-binding protein, putative	At3g19130	-0.773	12.636	0.020	-0.540	-1.120	-0.739	-0.692
CRF4, (CYTOKININ RESPONSE FACTOR 4), ethylene-responsive transcription factor, AP2 domain-containing transcription factor	At4g27950	-0.776	9.388	0.021	-1.165	-0.117	-1.109	-0.713
Mitochondrial substrate carrier family protein	At2g37890	-0.776	10.158	0.015	-1.009	-0.743	-0.898	-0.457
FK (FACKEL), delta(14)-sterol reductase (C-14 sterol reductase) (EC 1.3.1.70)	At3g52940	-0.776	12.171	0.016	-0.843	-0.807	-0.533	-0.920
RING-H2 finger protein ATL5K (RING-H2 finger protein ATL16) (ATL5K)	At5g43420	-0.776	8.639	0.039	-0.672	-0.715	-1.445	-0.274
TMAC2 (TWO OR MORE ABRES-CONTAINING GENE 2), AFP4 (ABI FIVE BINDING PROTEIN 4)	At3g02140	-0.777	10.158	0.019	-0.841	-1.011	-0.656	-0.601
SYP122 (SYNTAXIN OF PLANTS 122), t-SNARE	At3g52400	-0.778	10.956	0.013	-1.103	-0.284	-1.501	-0.224
Pyruvate kinase, putative	At5g56350	-0.782	12.240	0.030	-0.655	-1.182	-0.790	-0.503
Myb-like transcription factor	At5g56840	-0.783	10.113	0.024	-0.950	-0.861	-1.061	-0.259
Unknown plant specific protein	At1g68500	-0.783	10.653	0.019	-0.794	-0.433	-1.216	-0.689
Putative GPI-anchored protein	At5g19230	-0.784	11.641	0.043	-0.686	-0.479	-1.712	-0.259
ICME-LIKE2 (ISOPRENYLCYSTEINE METHYLESTERASE-LIKE 2)	At3g02410	-0.785	8.518	0.036	-1.013	-1.109	-0.552	-0.465
MATE efflux family protein	At5g44050	-0.788	9.543	0.014	-0.671	-0.955	-0.774	-0.750
Auxin-responsive family protein	At1g56150	-0.789	10.249	0.026	-0.591	-0.750	-1.206	-0.608
COR47 (COLD-REGULATED 47), dehydrin	At1g20440	-0.789	14.058	0.016	-0.360	-1.042	-0.757	-0.998
Unknown proline-rich family protein	At3g07195	-0.789	7.382	0.013	-1.001	-0.715	-0.985	-0.455
MKK9 (MAP KINASE KINASE 9)	At1g73500	-0.791	11.909	0.036	-0.691	-1.026	-1.117	-0.332
SAG21 (SENESCENCE-ASSOCIATED GENE 21), late embryogenesis abundant 3 family protein / LEA3 family protein	At4g02380	-0.793	14.377	0.038	-0.763	-0.583	-1.658	-0.171
CRK28 (CYSTEINE-RICH RECEPTOR LIKE KINASE 28)	At4g21400	-0.794	11.601	0.014	-0.675	-1.033	-0.687	-0.783
PYR1 (Pyrabactin Resistance 1), putative ABA receptor	At4g17870	-0.795	15.387	0.018	-0.699	-1.116	-0.685	-0.679
AtEP3, class IV chitinase	At3g54420	-0.795	11.291	0.026	-0.798	-0.359	-1.515	-0.507
LSU2 (RESPONSE TO LOW SULFUR 2)	At5g24660	-0.796	11.836	0.023	-0.636	-0.811	-1.162	-0.576
FAD-binding domain-containing protein, BBE-domain protein	At4g20830	-0.796	13.570	0.030	-0.749	-0.849	-1.279	-0.307
AAA-type ATPase family protein	At5g52882	-0.797	10.142	0.022	-0.870	-0.963	-0.710	-0.645
Disease resistance protein (TIR-NBS class), putative	At3g04210	-0.797	13.429	0.017	-1.139	-0.747	-0.757	-0.547
transposable element gene	At3g29798	-0.800	9.025	0.018	-1.120	-0.766	-0.694	-0.622
DUF506-family protein	At4g32480	-0.801	13.198	0.015	-1.134	-0.300	-1.183	-0.588
Ankyrin repeat family protein	At2g24600	-0.802	11.466	0.029	-0.690	-0.791	-1.319	-0.409
transposable element gene	At3g28160	-0.804	8.946	0.015	-1.075	-0.761	-0.757	-0.624
Myb family transcription factor	At1g25550	-0.804	12.034	0.014	-0.749	-0.967	-0.848	-0.652
DUF1399-family protein	At4g37900	-0.804	7.929	0.029	-0.641	-0.549	-1.365	-0.659
Unknown plant specific protein	At1g75810	-0.805	12.212	0.012	-1.076	-0.476	-1.120	-0.549
Lectin protein kinase family protein	At5g60270	-0.806	9.982	0.013	-1.409	-0.448	-1.282	-0.086
AKINbetagamma-interacting protein 1	At3g55840	-0.807	9.003	0.013	-0.958	-0.815	-0.772	-0.684
Leucine-rich repeat protein kinase	At1g51850	-0.807	9.793	0.036	-0.745	-0.429	-1.712	-0.344
Early-responsive to dehydration protein-related, DUF221-domain protein	At4g15430	-0.810	10.251	0.013	-1.045	-0.496	-1.044	-0.655
Unknown protein	At2g41990	-0.811	9.959	0.020	-1.059	-0.610	-0.652	-0.922
RNase H domain-containing protein	At1g24090	-0.812	9.402	0.043	-0.395	-1.195	-1.089	-0.570
Transferase family protein	At2g39980	-0.812	12.564	0.013	-0.516	-1.037	-0.719	-0.976
Sulfite exporter TauE/SafE domain protein	At2g36630	-0.813	9.483	0.035	-0.509	-1.401	-0.756	-0.587
other RNA, lncRNA	At5g53048	-0.813	10.746	0.039	-1.089	-1.036	-1.010	-0.117
Small unknown plant specific protein	At5g08760	-0.814	11.685	0.022	-0.707	-0.608	-1.312	-0.629
Small unknown plant specific protein	At1g05575	-0.817	9.416	0.041	-0.738	-0.729	-1.601	-0.201
Glycosyl hydrolase family 17 protein	At3g04010	-0.819	9.857	0.047	-0.581	-0.429	-1.617	-0.650
SLAH3 (SLAC1 HOMOLOGUE 3)	At5g24030	-0.819	11.192	0.032	-0.428	-0.726	-1.174	-0.946
ACD6 (ACCELERATED CELL DEATH 6), ankyrin repeat family protein	At4g14400	-0.819	10.328	0.022	-0.833	-1.029	-0.896	-0.518
UGT71C2 (UDP-GLUCOSYL TRANSFERASE 71C2)	At2g29740	-0.820	8.078	0.025	-0.568	-1.032	-1.059	-0.619
CIPK15 (CBL-INTERACTING PROTEIN KINASE 15)	At5g01810	-0.820	13.909	0.033	-1.186	-0.924	-0.409	-0.762
DAR3 (DA1-RELATED PROTEIN 3), unknown plant specific protein	At5g66640	-0.821	8.450	0.025	-0.871	-0.845	-1.289	-0.280
SKS5 (SKU5 Similar 5), multi-copper oxidase type I family protein	At1g76160	-0.821	13.000	0.019	-0.782	-1.251	-0.307	-0.942
DUF1645-family protein	At1g23710	-0.822	9.370	0.017	-0.786	-0.927	-0.878	-0.698
ATMTM1 (ARABIDOPSIS MANGANESE TRACKING FACTOR FOR MITOCHONDRIAL SOD2)	At4g27940	-0.822	9.760	0.015	-0.664	-0.803	-1.003	-0.817
IDL1 (INFLORESCENCE DEFICIENT IN ABSCISSION (IDA)-LIKE 1) (AtIDL1)	At3g25655	-0.824	7.120	0.042	-0.437	-1.160	-1.149	-0.548
Calmodulin-binding protein, putative	At4g31000	-0.824	10.311	0.023	-1.101	-0.978	-0.577	-0.642
Trehalose-6-phosphate phosphatase (TPPA) (AtTPPA)	At5g51460	-0.824	11.696	0.013	-0.777	-1.051	-0.664	-0.803
SAUR41 (SMALL AUXIN UPREGULATED 41)	At1g16510	-0.825	10.442	0.048	-0.569	-1.155	-1.211	-0.367
HSFA7A (HEAT SHOCK TRANSCRIPTION FACTOR A7A)	At3g51910	-0.827	10.786	0.026	-0.997	-1.145	-0.460	-0.707
Glutamic acid protein, unknown plant specific protein	At2g22795	-0.828	11.666	0.018	-1.170	-0.471	-0.820	-0.853
UGT85A1 (UDP-GLUCOSYL TRANSFERASE 85A1)	At1g22400	-0.830	11.238	0.026	-0.369	-1.290	-0.828	-0.835
IRT3 (Iron regulated transporter 3), ZIP family transporter	At1g60960	-0.831	10.158	0.013	-0.639	-0.935	-0.609	-1.140
ATEXO70H7 (EXOCYST SUBUNIT EXO70 FAMILY PROTEIN H7)	At5g59730	-0.832	12.618	0.015	-1.597	-0.370	-1.058	-0.302
S-locus lectin protein kinase family protein	At4g21390	-0.832	8.459	0.037	-0.835	-0.325	-1.948	-0.222
GER1 (GERMIN-LIKE PROTEIN 1)	At1g72610	-0.832	16.668	0.014	-0.876	-0.951	-0.611	-0.890
ATTIM17-1, mitochondrial import inner membrane translocase subunit Tim17, putative	At1g20350	-0.834	8.496	0.020	-0.965	-0.408	-1.652	-0.310
MO1 (MONOOXYGENASE 1)	At4g15760	-0.834	14.367	0.025	-0.899	-0.862	-1.267	-0.309
PUP21 (Purine permease 21) (AtPUP21)	At4g18200	-0.835	11.061	0.026	-0.814	-1.169	-0.768	-0.589
Unknown plant specific protein	At5g12340	-0.835	7.193	0.011	-1.219	-0.399	-1.339	-0.381
Leucine carboxyl methyltransferase family protein	At5g42760	-0.836	10.016	0.011	-0.432	-1.200	-0.482	-1.228
ATNFXL1, NF-X1 type zinc finger family protein	At1g10170	-0.838	11.041	0.020	-0.722	-0.885	-1.180	-0.563
Translation initiation factor IF6, EMB1624 (EMBRYO DEFECTIVE 1624)	At3g55620	-0.838	14.615	0.021	-0.871	-0.834	-1.292	-0.356
DNAJ heat shock N-terminal domain-containing protein	At3g13310	-0.839	11.951	0.022	-0.617	-1.013	-1.091	-0.636
Unknown plant specific protein	At5g21940	-0.840	12.732	0.016	-0.598	-1.436	-0.395	-0.932
ERF012 (Ethylene-Responsive Transcription Factor 12)	At1g21910	-0.842	11.333	0.016	-1.211	-0.789	-0.804	-0.565
AGP22 (ARABINOGALACTAN PROTEIN 22), DUF1070-family protein	At5g53250	-0.843	8.445	0.016	-0.763	-1.095	-0.856	-0.659
ATCP1 (CA2+-BINDING PROTEIN 1), sodium-inducible calcium-binding protein, calmodulin-like protein	At5g49480	-0.844	12.722	0.049	-0.717	-0.921	-1.563	-0.174
ACS11 (1-aminocyclopropane-1-carboxylate synthase 11)	At4g08040	-0.844	9.511	0.035	-0.969	-0.147	-1.230	-1.030
Zinc finger (B-box type) family protein, CONSTANS family zinc finger protein	At3g21890	-0.845	7.783	0.023	-0.637	-1.236	-0.874	-0.632
APR2 (5'ADENYLYLPHOSPHOSULFATE REDUCTASE 2), chloroplast precursor (EC 1.8.4.9)	At1g62180	-0.846	13.336	0.018	-0.510	-1.228	-0.834	-0.813
Protein kinase family protein	At4g25390	-0.846	9.997	0.013	-1.011	-0.756	-1.073	-0.544
Phosphatidylinositol 4-kinase type 2-beta	At1g26270	-0.849	12.008	0.016	-0.773	-1.218	-0.615	-0.788
RPP4 (RECOGNITION OF PERONOSPORA PARASITICA 4), disease resistance protein (TIR-NBS-LRR class)	At4g16860	-0.850	12.404	0.014	-0.702	-0.834	-1.003	-0.861
AtPP2C72 (Protein phosphatase 2C 72)	At5g26010	-0.854	8.385	0.018	-0.900	-0.673	-0.687	-1.157
ATL1I-like zinc finger (C3HC4-type RING finger) family protein	At3g18773	-0.857	11.695	0.013	-0.845	-0.738	-1.060	-0.787
DUF23-domain protein	At2g33570	-0.857	12.453	0.013	-0.938	-0.672	-0.872	-0.945
Large highly charged protein (21 % Glu, 325 kDa)	At5g40450	-0.857	12.606	0.015	-1.010	-0.909	-0.958	-0.553
pseudogene of heat shock factor related protein	At4g19633	-0.857	12.315	0.018	-0.535	-1.121	-0.969	-0.802
Xylosyltransferase-like protein	At4g01220	-0.858	12.314	0.013	-1.004	-0.674	-1.248	-0.505
Proline-rich family protein	At1g70990	-0.858	8.559	0.019	-0.968	-0.302	-1.440	-0.721
Defensin-like (DEFL) family protein	At1g51802	-0.858	7.199	0.012	-1.049	-0.552	-1.202	-0.630
Unknown plant specific protein	At5g64230	-0.858	10.077	0.022	-0.766	-1.039	-1.105	-0.523
DC1 domain-containing protein	At3g13760	-0.858	7.332	0.015	-1.025	-0.760	-0.689	-0.959
STH (STO HOMOLOG), B-box zinc finger protein	At2g31380	-0.858	12.519	0.012	-0.894	-0.800	-0.926	-0.812
CIR1 (CIRCADIAN 1), RVE2 (REVEILLE 2)	At5g37260	-0.859	9.644	0.013	-0.688	-1.057	-0.847	-0.842
PYL6 (PYR1-like protein 6), putative abscisic acid receptor	At2g40330	-0.860	11.067	0.022	-0.546	-0.866	-1.183	-0.847
ATPUP18 (Arabidopsis thaliana purine permease 18), DUF6-domain protein	At1g57990	-0.860	10.109	0.020	-1.115	-0.969	-0.592	-0.761
NRT1.1 (NITRATE TRANSPORTER 1.1), nitrate/chlorate transporter (CHL1)	At1g12110	-0.863	13.566	0.014	-0.915	-0.972	-0.890	-0.672
MYB4 (Myb domain protein 4) (AtMYB4)	At4g38620	-0.863	11.794	0.016	-0.641	-0.879	-1.096	-0.835
TNY (TINY), AP2 domain-containing transcription factor	At5g25810	-0.866	8.153	0.020	-0.681	-0.633	-1.049	-1.102
Disease resistance protein (TIR class)	At1g72920	-0.868	8.525	0.015	-0.928	-0.879	-1.121	-0.546
ABC transporter family protein	At3g21090	-0.872	7.590	0.013	-0.966	-0.741	-1.261	-0.521
Unknown plant specific protein	At1g32928	-0.873	11.230	0.013	-1.184	-0.293	-1.325	-0.688
ATAF2, no apical meristem (NAM) family protein	At5g08790	-0.874	11.615	0.031	-0.746	-0.772	-1.421	-0.559
L-lactate dehydrogenase (LDH1) (EC 1.1.1.27)	At4g17260	-0.877	10.425	0.012	-0.778	-0.913	-1.003	-0.814
Fucosyltransferase-like	At5g01100	-0.884	8.471	0.034	-0.840	-0.545	-1.862	-0.289
Photomorphogenesis repressor protein-like, WD-40 repeat family protein	At5g52250	-0.888	10.891	0.015	-0.929	-1.095	-0.470	-1.059
DDE family endonuclease	At4g29780	-0.889	9.155	0.021	-0.660	-0.868	-1.297	-0.729
Disease resistance protein (TIR-NBS-LRR class)	At5g41740	-0.891	7.493	0.019	-0.941	-0.721	-1.251	-0.286
WD-40 repeat family protein	At1g24530	-0.891	12.538	0.022	-0.665	-0.811	-1.356	-0.732
ECT9 (evolutionarily conserved C-terminal region 9), YTH-domain protein	At1g27960	-0.895	9.894	0.019	-1.063	-1.139	-0.755	-0.625
Small unknown plant specific protein	At5g36920	-0.895	9.528	0.020	-0.883	-0.477	-1.527	-0.692
SZF2 (SALT-INDUCIBLE ZINC FINGER 2) (CFAR1/CZF1)	At2g40140	-0.897	9.919	0.017	-0.575	-1.360	-0.849	-0.806
Transcribed pseudogene of unknown function	At1g79245	-0.901	10.503	0.015	-0.840	-1.038	-0.981	-0.747
ACS6 (1-AMINOCYCLOPROPANE-1-CARBOXYLIC ACID (ACC) SYNTHASE 6)	At4g11280	-0.901	10.271	0.013	-0.827	-0.888	-1.154	-0.737
Epsin N-terminal homology (ENTH) domain-containing protein	At5g10410	-0.901	8.304	0.011	-0.748	-1.047	-0.627	-1.182
Unknown plant specific protein	At5g40690	-0.902	10.397	0.038	-0.689	-0.875	-1.618	-0.424
BAM3 (BETA-AMYLASE 3)	At4g17090	-0.902	13.838	0.011	-0.890	-0.961	-0.882	-0.874
Kelch repeat-containing F-box family protein	At1g15670	-0.908	12.840	0.016	-0.869	-0.914	-1.275	-0.573
Unknown plant specific protein	At1g07620	-0.910	8.851	0.049	-0.843	-0.919	-1.814	-0.063
WRKY70 (WRKY transcription factor 70)	At3g56400	-0.914	13.308	0.017	-1.299	-0.910	-1.113	-0.335
Hydroxyproline-rich glycoprotein family protein	At1g70985	-0.914	11.167	0.025	-1.054	-0.545	-0.787	-1.271
MSS1 (Multicopy Suppressor of Snf4 deficiency protein 1), STP13 (Sugar Transport Protein 13)	At5g26340	-0.919	10.966	0.025	-1.042	-0.469	-1.976	-0.192
ABC transporter family protein	At4g15233	-0.921	8.406	0.018	-0.992	-0.913	-1.367	-0.414
Small unknown plant specific protein	At4g28290	-0.923	11.892	0.013	-0.954	-0.724	-1.367	-0.646
DVL18/RTFL5 (ROTUNDIFOLIA LIKE 5)	At5g59510	-0.924	8.265	0.013	-0.903	-0.776	-1.298	-0.719
PUB20 (Plant U-box protein 20)	At1g66160	-0.925	9.137	0.013	-0.880	-0.993	-1.009	-0.819
Aspartyl protease family protein	At2g39710	-0.926	11.108	0.011	-0.964	-0.807	-1.126	-0.806
ABCA1 (ABC transporter A family member 1)	At2g41700	-0.927	12.075	0.012	-0.791	-1.058	-0.931	-0.927
RAV1 (RELATED TO ABI3/VP1 1)	At1g13260	-0.929	12.179	0.012	-0.682	-1.408	-0.412	-1.213
CAD1-like protein, perforin-like protein, MACPF-domain protein	At1g14780	-0.932	8.967	0.026	-0.998	-0.572	-1.920	-0.237
DOMON domain-protein, auxin-responsive family protein	At5g35735	-0.933	12.730	0.010	-1.364	-0.449	-1.568	-0.353
RING-H2 finger protein ATL2	At3g16720	-0.933	9.831	0.018	-0.489	-1.711	-0.535	-0.998
Heavy-metal-associated domain-containing protein	At5g03380	-0.934	12.534	0.013	-0.733	-1.007	-0.783	-1.212
HYH (HY5-HOMOLOG) / bZip transcription factor AtbZip64	At3g17609	-0.934	9.967	0.015	-0.585	-1.172	-1.006	-0.972
DC1 domain-containing protein	At2g19650	-0.937	11.292	0.011	-1.033	-0.922	-0.977	-0.814
Small unknown plant specific protein	At4g33560	-0.938	7.943	0.011	-1.336	-0.327	-1.429	-0.659
ATBZIP60 (BASIC REGION/LEUCINE ZIPPER MOTIF 60)	At1g42990	-0.942	12.796	0.016	-0.896	-0.917	-1.350	-0.604
a pseudogene member of the DREB subfamily A-4 of ERF/AP2 transcription factor family	At1g63040	-0.952	8.325	0.014	-0.866	-1.071	-1.173	-0.697
Unknown plant specific protein	At2g35850	-0.954	9.170	0.013	-0.993	-0.749	-1.451	-0.624
TCH4 (TOUCH 4), XTH22 (Xyloglucan endotransglucosylase/hydrolase protein 22) (EC 2.4.1.207)	At5g57560	-0.956	13.912	0.024	-1.361	-1.075	-0.631	-0.757
Leucine-rich repeat protein kinase	At1g51790	-0.957	10.702	0.029	-0.992	-0.864	-1.773	-0.199
RING-H2 finger protein ATL4G (RING-H2 finger protein ATL17) (ATL4G)	At4g15975	-0.957	8.612	0.015	-0.714	-1.250	-1.015	-0.850
Disease resistance protein (TIR-NBS class)	At1g72940	-0.958	10.703	0.028	-0.615	-1.201	-1.328	-0.688
DUF4228-domain protein	At5g17350	-0.958	7.905	0.017	-0.958	-1.153	-1.128	-0.595
RVE1 (REVEILLE 1)	At5g17300	-0.962	10.889	0.014	-0.890	-0.924	-0.744	-1.290
PER62 (Peroxidase 62) (ATP24a) (EC 1.11.1.7)	At5g39580	-0.966	11.032	0.021	-0.792	-0.691	-1.533	-0.850
DC1 domain-containing protein	At2g44370	-0.968	8.011	0.030	-0.741	-0.780	-1.680	-0.671
Ankyrin repeat family protein	At5g54710	-0.968	10.612	0.018	-0.781	-1.081	-1.310	-0.701
pseudogene of cysteine-rich receptor-like protein kinase family protein	At4g23215	-0.969	8.328	0.031	-0.988	-0.690	-2.011	-0.189
DUF295-family protein	At5g52930	-0.970	9.344	0.011	-1.355	-0.370	-1.509	-0.646
DUF1677-family protein	At2g25780	-0.971	9.444	0.018	-0.757	-1.518	-0.784	-0.825
AAA-type ATPase family protein	At4g28000	-0.973	10.467	0.017	-1.087	-1.306	-0.623	-0.874
Rab11-like protein, Rab-like GTPase	At1g18200	-0.973	9.306	0.019	-0.771	-0.833	-1.477	-0.811
Methyltransferase-related protein, UbiE/COQ5 family protein	At1g69520	-0.979	10.774	0.030	-0.428	-1.285	-1.305	-0.895
SAUR36 (SMALL AUXIN UPREGULATED 36)	At2g45210	-0.982	10.465	0.021	-0.827	-0.991	-1.508	-0.602
Cysteine-rich repeat secretory protein 38 precursor (CRRSP38), DUF26-domain protein	At3g22060	-0.983	13.424	0.015	-0.830	-1.108	-1.237	-0.759
PLATZ type transcription factor, zinc-binding family protein	At5g46710	-0.984	13.063	0.020	-0.825	-0.881	-1.547	-0.683
PLAC8 family protein / DUF614-family protein	At1g52200	-0.986	13.142	0.044	-0.890	-0.631	-2.254	-0.168
FLA13 (FASCICLIN-LIKE ARABINOGALACTAN PROTEIN 13)	At5g44130	-0.995	16.230	0.011	-0.915	-0.865	-1.137	-1.061
MOT2-domain protein, putative transcriptional repressor	At1g74870	-0.997	8.025	0.026	-0.575	-1.292	-1.320	-0.801
Unknown plant specific protein	At5g05190	-0.998	11.339	0.030	-0.331	-1.510	-1.189	-0.964
ATACP5, acid phosphatase type 5 (ACP5), protein serine/threonine phosphatase	At3g17790	-1.000	13.067	0.025	-1.237	-0.811	-1.930	-0.022
Protein kinase family protein	At2g31010	-1.001	9.788	0.013	-1.020	-1.139	-1.091	-0.753
Imidazolonepropionase (DUF642-family protein)	At2g41800	-1.004	7.136	0.008	-1.943	-0.016	-1.882	-0.178
TEM1 (TEMPRANILLO 1), EDF1 (ETHYLENE RESPONSE DNA BINDING FACTOR 1)	At1g25560	-1.005	15.068	0.020	-1.131	-1.282	-1.069	-0.537
SD1-29 (S-DOMAIN-1 29), S-locus protein kinase	At1g61380	-1.006	10.746	0.025	-0.827	-1.145	-1.495	-0.555
SCL30 (Scarecrow-like protein 30)	At3g46600	-1.008	13.512	0.012	-1.296	-0.910	-1.300	-0.525
Pathogenesis-related protein / SCP-domain protein	At4g25790	-1.008	7.343	0.013	-1.228	-0.837	-0.911	-1.056
AR781, pheromone receptor-like protein (DUF1645)	At2g26530	-1.008	11.483	0.013	-1.172	-1.015	-1.245	-0.600
Unknown plant specific protein	At4g19430	-1.013	11.952	0.015	-1.140	-1.246	-1.012	-0.653
MLO12 (MILDEW RESISTANCE LOCUS O 12), plant integral membrane protein	At2g39200	-1.019	9.311	0.028	-0.861	-1.083	-1.516	-0.617
AZF1 (ARABIDOPSIS ZINC-FINGER PROTEIN 1), zinc finger (C2H2 type) protein 1 (AZF1)	At5g67450	-1.021	8.101	0.025	-0.915	-1.216	-1.476	-0.477
AT5PTASE2 (MYO-INOSITOL POLYPHOSPHATE 5-PHOSPHATASE 2), inositol-1,4,5-trisphosphate 5-phosphatase (IP5P2) (EC 3.1.3.56)	At4g18010	-1.022	11.637	0.010	-1.253	-0.739	-1.490	-0.608
AtRLP33 (Receptor Like Protein 33), LRR family protein	At3g05660	-1.025	9.139	0.028	-0.554	-1.353	-1.338	-0.855
RNA helicase, putative	At4g16680	-1.025	8.869	0.018	-1.035	-0.649	-1.806	-0.612
MAT4 (S-adenosylmethionine synthase 4)	At3g17390	-1.027	14.909	0.009	-0.591	-1.571	-0.564	-1.384
Unknown plant specific protein	At2g01300	-1.027	8.699	0.013	-1.368	-0.837	-0.962	-0.940
RGXT2 (RHAMNOGALACTURONAN XYLOSYLTRANSFERASE 2), UDP-xylosyltransferase	At4g01750	-1.030	9.729	0.026	-0.718	-1.290	-1.361	-0.752
GDPD2, PLC-like phosphodiesterases superfamily protein	At5g41080	-1.030	9.837	0.011	-0.848	-1.012	-1.010	-1.251
PCC1-like protein, small protein with C-terminal Cys-rich motif	At2g32200	-1.032	7.524	0.020	-1.078	-0.483	-1.977	-0.590
Unknown plant specific protein	At4g21920	-1.034	7.309	0.018	-0.993	-1.086	-1.497	-0.560
DnaJ heat shock N-terminal domain-containing protein	At3g14200	-1.039	10.403	0.017	-0.942	-0.845	-1.661	-0.708
Unknown plant specific protein	At1g48745	-1.043	10.248	0.014	-0.745	-1.487	-0.985	-0.955
ERF5 (ETHYLENE RESPONSIVE ELEMENT BINDING FACTOR 5)	At5g47230	-1.045	9.562	0.018	-1.212	-1.015	-1.629	-0.322
DUF588-family protein, integral membrane protein	At2g39518	-1.045	9.216	0.047	-0.747	-0.775	-2.174	-0.485
DUF241-family protein	At1g76240	-1.052	10.337	0.009	-0.863	-1.215	-0.866	-1.265
Unknown plant specific protein	At2g35480	-1.054	10.521	0.014	-0.717	-1.254	-1.225	-1.021
bHLH129 (Basic helix-loop-helix protein 129)	At2g43140	-1.055	7.894	0.014	-1.030	-0.805	-1.364	-1.023
Plant invertase/pectin methylesterase inhibitor domain-containing protein	At1g10770	-1.055	8.659	0.017	-0.814	-1.106	-1.469	-0.830
Peptidoglycan-binding LysM domain-containing protein	At4g25433	-1.056	7.397	0.022	-0.849	-0.753	-1.721	-0.899
ERF022 (Ethylene-responsive transcription factor 22), AP2 domain-containing transcription factor	At1g33760	-1.065	7.258	0.013	-1.520	-1.016	-1.195	-0.526
ATGA2OX6 (GIBBERELLIN 2-OXIDASE 6), DTA1 (Downstream Target of AGL15-1)	At1g02400	-1.074	10.116	0.026	-0.896	-0.754	-1.958	-0.690
Unknown plant specific protein	At2g25735	-1.075	10.981	0.010	-0.913	-1.147	-1.137	-1.103
SAUR48; SMALL AUXIN UPREGULATED RNA 48	At3g09870	-1.075	7.216	0.011	-1.252	-1.093	-1.099	-0.854
ACS2 (ACC SYNTHASE 2), 1-aminocyclopropane-1-carboxylate synthase (EC 4.4.1.14)	At1g01480	-1.076	7.392	0.015	-1.164	-0.824	-1.809	-0.507
BBX32 (B-box 32)	At3g21150	-1.080	7.977	0.013	-1.035	-1.131	-1.403	-0.752
CAF1 family ribonuclease, CCR4-associated factor, putative	At3g44260	-1.083	9.455	0.017	-1.280	-1.394	-0.812	-0.847
CYP81G1 (Cytochrome P450 81G1)	At5g67310	-1.084	8.245	0.024	-1.074	-0.691	-2.119	-0.453
RAP2.9 (Related to AP2 9)	At4g06746	-1.085	11.831	0.037	-0.449	-1.347	-1.603	-0.942
Unknown plant specific protein	At1g19020	-1.087	10.837	0.045	-0.860	-0.649	-2.401	-0.440
RsbQ-like protein, alpha/beta hydrolase	At3g24420	-1.087	8.517	0.015	-0.535	-1.222	-1.201	-1.390
Small unknown plant specific protein	At5g36925	-1.087	9.516	0.015	-0.768	-1.079	-1.442	-1.060
WRKY53 (WRKY transcription factor 53)	At4g23810	-1.090	9.228	0.016	-0.867	-1.469	-1.192	-0.833
pseudogene, hypothetical protein	At4g22020	-1.090	8.575	0.018	-0.858	-0.901	-0.908	-1.693
TRI (Tobacco Rattle Virus-Induced Protein), AtVQ10 (VQ motif protein 10)	At1g78410	-1.097	9.329	0.025	-0.951	-1.025	-1.868	-0.545
Ethylene-responsive transcription factor (ERF020), AP2 domain-containing transcription factor	At1g71520	-1.097	8.077	0.016	-1.010	-1.195	-1.519	-0.662
PBP1-like protein, calcium-binding EF hand family protein	At4g27280	-1.101	11.497	0.011	-1.383	-1.056	-1.059	-0.905
SRG3 (SENESCENCE-RELATED GENE 3)	At3g02040	-1.105	14.871	0.046	-1.050	-1.167	-2.143	-0.059
Disease resistance protein (TIR-NBS class)	At1g72900	-1.106	10.731	0.016	-1.223	-1.113	-1.630	-0.457
ATERF6 (ETHYLENE RESPONSIVE ELEMENT BINDING FACTOR 6)	At4g17490	-1.107	9.928	0.014	-1.054	-0.728	-1.678	-0.967
Unknown plant specific protein	At1g32920	-1.112	11.782	0.010	-1.462	-0.781	-1.623	-0.581
AtPS3 (PHOSPHATE STARVATION-INDUCED GENE 3)	At3g47420	-1.112	11.556	0.020	-1.039	-1.614	-1.044	-0.752
CLC-B (CHLORIDE CHANNEL B)	At3g27170	-1.121	10.919	0.011	-0.641	-1.486	-1.062	-1.295
LSU3 (RESPONSE TO LOW SULFUR 3)	At3g49570	-1.125	9.007	0.034	-0.786	-1.338	-1.777	-0.602
PUB23 (PLANT U-BOX 23)	At2g35930	-1.127	10.337	0.018	-0.990	-0.915	-1.819	-0.785
ATSDI1 (SULPHUR DEFICIENCY-INDUCED 1)	At5g48850	-1.129	11.779	0.028	-0.715	-1.494	-1.535	-0.770
Ankyrin repeat family protein	At5g54720	-1.138	8.744	0.020	-1.034	-1.653	-1.097	-0.766
LECRKA4.1 (LECTIN RECEPTOR KINASE A4.1)	At5g01540	-1.143	10.851	0.026	-0.794	-1.176	-1.813	-0.790
ATXTH18 (XYLOGLUCAN ENDOTRANSGLUCOSYLASE/HYDROLASE 18) (EC 2.4.1.207)	At4g30280	-1.145	12.094	0.035	-0.766	-0.811	-2.066	-0.938
Beta-1,3-glucanase-like protein, glycosyl hydrolase family 17 protein	At5g55180	-1.147	10.974	0.012	-0.934	-1.033	-1.201	-1.419
ZCF37 plant specific protein	At1g59590	-1.150	8.819	0.018	-0.884	-1.292	-1.593	-0.831
DUF1195-family protein	At1g19380	-1.153	13.247	0.013	-1.245	-0.863	-1.854	-0.650
CRRSP55 (Cysteine-rich repeat secretory protein 55)	At5g48540	-1.157	12.506	0.012	-0.849	-1.409	-1.255	-1.117
WRKY25 (WRKY transcription factor 25)	At2g30250	-1.162	11.652	0.013	-1.311	-1.168	-1.541	-0.627
Unknown glycine-rich protein	At1g53633	-1.163	9.493	0.018	-0.705	-1.226	-1.585	-1.136
XTR7 (XYLOGLUCAN ENDOTRANSGLYCOSYLASE 7)	At4g14130	-1.167	9.670	0.032	-1.173	-0.629	-0.996	-1.870
Heat shock 22 kDa protein, mitochondrial precursor (HSP23.6)	At4g25200	-1.170	7.794	0.040	-0.941	-1.361	-2.002	-0.376
ERD6 (EARLY RESPONSE TO DEHYDRATION 6)	At1g08930	-1.173	12.671	0.013	-1.048	-1.742	-0.809	-1.094
Unknown plant specific protein	At4g24110	-1.174	8.436	0.027	-0.914	-1.110	-2.001	-0.672
Unknown plant specific protein	At3g15518	-1.179	9.285	0.043	-0.468	-1.443	-1.844	-0.962
PBP1 (PINOID-BINDING PROTEIN 1), KIC-related protein 2 (KRP2), calcium-binding EF-hand protein	At5g54490	-1.186	10.125	0.015	-1.160	-0.871	-1.975	-0.739
XTR6 (XYLOGLUCAN ENDOTRANSGLYCOSYLASE 6)	At4g25810	-1.197	10.296	0.016	-1.415	-0.493	-2.452	-0.427
HXXXD-type acyl-transferase family protein	At5g42830	-1.204	9.282	0.047	-0.964	-0.843	-2.678	-0.330
CRK29 (CYSTEINE-RICH RECEPTOR LIKE KINASE 29)	At4g21410	-1.207	11.468	0.011	-0.997	-1.496	-1.238	-1.096
BT5 (BTB and TAZ domain protein 5)	At4g37610	-1.214	13.913	0.008	-1.081	-1.453	-1.008	-1.313
EDA39 (Embryo sac development arrest 39)	At4g33050	-1.216	11.622	0.014	-1.011	-1.415	-1.523	-0.917
MIOX2 (MYO-INOSITOL OXYGENASE 2) (EC 1.13.99.1)	At2g19800	-1.217	13.236	0.010	-1.452	-1.171	-1.096	-1.150
TCH3 (TOUCH 3)	At2g41100	-1.222	15.194	0.012	-1.189	-1.338	-1.476	-0.883
UGT73B4 (UDP-glucosyltransferase 73B4), phenylpropanoid:glucosyltransferase, putative	At2g15490	-1.222	8.566	0.039	-0.690	-1.701	-1.763	-0.732
Small unknown plant specific protein	At2g31945	-1.224	8.194	0.013	-1.263	-1.069	-1.821	-0.743
ABR1 (ABA REPRESSOR 1), ERF111 (Ethylene-Responsive Transcription Factor 111)	At5g64750	-1.226	9.666	0.013	-1.420	-0.959	-1.960	-0.565
SLAH2 (SLAC1 HOMOLOGUE 2), C4-dicarboxylate transporter/malic acid transport family protein	At4g27970	-1.230	8.149	0.015	-1.232	-0.793	-2.112	-0.784
HRE2 (HYPOXIA RESPONSIVE ERF (ETHYLENE RESPONSE FACTOR) 2)	At2g47520	-1.232	7.699	0.015	-1.125	-1.207	-1.812	-0.786
XERO2 (DEHYDRIN XERO 2), LTI30 (LOW TEMPERATURE-INDUCED 30)	At3g50970	-1.235	9.946	0.008	-0.912	-1.378	-1.129	-1.520
LHT7 (LYS/HIS TRANSPORTER 7), amino acid transporter family protein	At4g35180	-1.243	8.348	0.027	-1.139	-0.516	-2.424	-0.891
EXL1 (EXORDIUM LIKE 1)	At1g35140	-1.247	10.202	0.012	-1.397	-1.452	-1.000	-1.140
microRNA ath-MIR163 precursor (MIR163), miRNA	At1g66725	-1.247	10.048	0.011	-1.254	-0.882	-1.653	-1.197
ATOPT6 (ARABIDOPSIS THALIANA OLIGOPEPTIDE TRANSPORTER 6)	At4g27730	-1.247	12.140	0.008	-1.207	-1.153	-1.407	-1.221
OXS3 (OXIDATIVE STRESS 3), plant specific protein	At5g56550	-1.256	12.506	0.008	-1.374	-1.154	-1.520	-0.975
Disease resistance protein (TIR-NBS class)	At1g72910	-1.257	10.590	0.008	-1.272	-1.396	-1.148	-1.211
Male sterility MS5 family protein, TPR-domain protein	At1g04770	-1.258	11.835	0.011	-1.043	-1.502	-1.388	-1.101
Ankyrin repeat family protein	At5g14230	-1.277	10.533	0.008	-1.273	-1.149	-1.356	-1.332
AHB1 (ARABIDOPSIS HEMOGLOBIN 1)	At2g16060	-1.278	11.139	0.026	-0.785	-1.688	-1.728	-0.913
Small unknown plant specific protein	At5g46295	-1.280	8.375	0.016	-1.037	-1.317	-1.838	-0.930
N-acetyltransferase, GCN5-related N-acetyltransferase (GNAT) family protein	At2g32030	-1.284	7.795	0.011	-1.153	-1.349	-1.615	-1.019
BBX30 (B-box domain protein 30)	At4g15248	-1.294	8.416	0.008	-1.110	-1.339	-1.362	-1.364
CNI1 (CARBON/NITROGEN INSENSITIVE 1)	At5g27420	-1.296	8.735	0.035	-1.350	-1.208	-2.555	-0.069
Metalloendopeptidase, matrixin family protein	At1g24140	-1.304	9.650	0.018	-1.215	-0.971	-2.269	-0.761
ANAC013, no apical meristem (NAM) family protein	At1g32870	-1.309	11.352	0.017	-0.956	-1.337	-1.877	-1.065
Leucine-rich repeat protein kinase	At1g51820	-1.313	8.559	0.013	-1.304	-1.334	-1.864	-0.750
AZF3 (ARABIDOPSIS ZINC-FINGER PROTEIN 3), zinc finger (C2H2 type) protein 3 (AZF3)	At5g43170	-1.320	10.675	0.011	-1.241	-1.164	-1.801	-1.073
TMV response-related protein	At1g76600	-1.336	11.589	0.014	-1.105	-1.457	-1.794	-0.989
ABCB4 (ATP BINDING CASSETTE SUBFAMILY B4)	At2g47000	-1.339	8.884	0.040	-0.549	-1.708	-2.036	-1.061
PGP21 (P-GLYCOPROTEIN 21), multidrug resistance protein 17 (MDR17)	At3g62150	-1.339	12.925	0.011	-0.861	-1.599	-1.396	-1.500
Invertase/pectin methylesterase inhibitor family protein	At5g62360	-1.340	11.457	0.012	-1.012	-1.500	-1.386	-1.461
DUF295-family protein	At5g52940	-1.343	9.061	0.034	-0.790	-1.354	-2.247	-0.982
Pyruvate decarboxylase (PDC1) (EC 4.1.1.1)	At4g33070	-1.347	7.895	0.042	-0.847	-1.354	-2.451	-0.737
ACS7 (1-AMINOCYCLOPROPANE-1-CARBOXYLIC ACID (ACC) SYNTHASE 7)	At4g26200	-1.368	9.209	0.035	-0.912	-1.592	-2.230	-0.739
CRF6 (CYTOKININ RESPONSE FACTOR 6), AP2 domain-containing transcription factor	At3g61630	-1.368	11.501	0.011	-1.618	-1.032	-2.215	-0.607
ERF104 (Ethylene-Responsive Transcription Factor 104), AP2 domain protein	At5g61600	-1.375	10.905	0.010	-1.580	-1.484	-1.407	-1.030
BZS1 (B-box zinc finger family protein)	At4g39070	-1.390	9.217	0.012	-1.280	-1.256	-1.973	-1.051
ATBCB (ARABIDOPSIS BLUE-COPPER-BINDING PROTEIN), (Stellacyanin) (Phytocyanin 1)	At5g20230	-1.392	11.460	0.021	-1.139	-1.516	-2.074	-0.839
F-box protein PP2-B13 (Protein PHLOEM PROTEIN 2-LIKE B13)	At1g56240	-1.394	8.550	0.011	-1.286	-1.667	-1.523	-1.099
Cytochrome P450 family protein (CYP707A3)	At5g45340	-1.402	8.692	0.008	-1.825	-1.260	-1.590	-0.931
PLA2A (PHOSPHOLIPASE A 2A), patatin-like phospholipase (AtPLP2)	At2g26560	-1.420	11.618	0.041	-0.978	-1.321	-2.706	-0.676
ERF019 (Ethylene-responsive transcription factor 19)	At1g22810	-1.421	7.798	0.008	-1.376	-1.164	-1.634	-1.510
Conserved small unknown plant specific protein	At2g21640	-1.427	12.040	0.049	-0.568	-1.837	-2.301	-1.003
DOGT1 (DON-GLUCOSYLTRANSFERASE), UGT73C5 (UDP-glycosyltransferase 73C5)	At2g36800	-1.438	11.052	0.032	-0.646	-2.439	-1.568	-1.101
Unknown plant specific protein	At2g41730	-1.444	9.857	0.017	-1.416	-0.967	-2.512	-0.882
PUB22 (PLANT U-BOX 22)	At3g52450	-1.453	11.340	0.010	-1.323	-1.414	-1.888	-1.187
SZF1 (SALT-INDUCIBLE ZINC FINGER 1), zinc finger (CCCH-type) family protein	At3g55980	-1.455	12.839	0.009	-1.710	-1.400	-1.849	-0.862
Optic atrophy 3 protein (OPA3)	At3g58150	-1.464	9.811	0.038	-0.708	-1.768	-2.305	-1.074
AOX1A (ALTERNATIVE OXIDASE 1A)	At3g22370	-1.482	12.863	0.011	-1.284	-1.473	-1.989	-1.183
SPX1 (SPX DOMAIN GENE 1)	At5g20150	-1.490	14.039	0.022	-1.448	-1.692	-2.253	-0.566
2-oxoglutarate-dependent dioxygenase like protein	At5g43450	-1.492	12.295	0.024	-0.684	-1.902	-1.982	-1.401
AtSLP2, SPFH/Band 7/PHB domain-containing membrane-associated protein family	At5g54100	-1.494	12.282	0.031	-0.823	-1.903	-2.195	-1.054
ABC transporter-related protein	At3g21080	-1.507	9.058	0.012	-1.585	-1.108	-2.424	-0.909
Protein phosphatase AP2C2	At1g07160	-1.523	7.888	0.021	-1.135	-1.601	-2.354	-1.000
ALAAT2 (ALANINE AMINOTRANSFERASE 2) (EC 2.6.1.2)	At1g72330	-1.532	11.872	0.023	-1.007	-1.851	-2.188	-1.083
Unknown plant specific protein (approx 60kDa)	At2g15020	-1.537	11.170	0.008	-1.451	-1.712	-1.308	-1.677
ST (steroid sulfotransferase), flavonol sulfotransferase-like (RaRO47)	At2g03760	-1.558	11.249	0.040	-0.469	-2.242	-2.196	-1.323
DIC2 (Mitochondrial Dicarboxylate Carrier Protein 2)	At4g24570	-1.560	10.829	0.008	-1.558	-1.481	-1.657	-1.543
Glycine-rich protein	At1g07135	-1.563	12.518	0.008	-1.388	-1.535	-1.700	-1.629
Unknown plant specific protein	At5g14730	-1.571	12.233	0.017	-1.397	-1.826	-2.192	-0.868
Unknown plant specific protein	At1g25400	-1.582	10.303	0.012	-1.160	-1.836	-1.875	-1.456
Zinc finger (C2H2 type) family protein (ZAT11)	At2g37430	-1.584	7.929	0.020	-1.136	-1.566	-2.445	-1.189
UGT73C3 (UDP-GLUCOSYL TRANSFERASE 73C3)	At2g36780	-1.605	12.663	0.029	-1.041	-1.931	-2.449	-1.000
ZAT8 (ZINC FINGER OF ARABIDOPSIS THALIANA 8)	At3g46080	-1.616	8.550	0.025	-1.387	-1.420	-2.889	-0.769
Small unknown plant specific protein	At4g08555	-1.636	11.050	0.036	-1.294	-1.333	-3.243	-0.673
AtVQ12 (VQ motif protein 12)	At2g22880	-1.643	10.463	0.021	-1.325	-1.501	-2.735	-1.013
UGT73C6 (UDP-glucosyl transferase 73C6), Flavonol-3-O-glycoside-7-O-glucosyltransferase 1 (EC 2.4.1.-)	At2g36790	-1.675	8.718	0.018	-0.568	-2.623	-1.722	-1.787
Bifunctional inhibitor/lipid-transfer protein	At1g62500	-1.683	7.644	0.018	-2.621	-0.264	0.000	-1.225
HSP23.5-M, 23.5 kDa mitochondrial small heat shock protein	At5g51440	-1.701	11.613	0.023	-0.954	-2.125	-2.363	-1.361
Small unknown plant specific protein	At5g24640	-1.715	10.279	0.039	-1.149	-1.543	-3.230	-0.940
ZAT7 (ZINC FINGER OF ARABIDOPSIS THALIANA 7), zinc finger (C2H2 type) family protein	At3g46090	-1.774	8.721	0.013	-1.482	-1.614	-2.648	-1.353
WRKY40 (WRKY transcription factor 40)	At1g80840	-1.798	10.900	0.012	-1.468	-1.636	-2.511	-1.575
ZAT6 (ZINC FINGER OF ARABIDOPSIS THALIANA 6)	At5g04340	-1.809	10.721	0.011	-1.461	-2.035	-2.243	-1.496
DNAJ heat shock N-terminal domain-containing protein	At1g72416	-1.840	12.484	0.014	-2.210	-2.308	-1.634	-1.207
WRKY33 (WRKY transcription factor 33)	At2g38470	-1.842	11.192	0.008	-2.010	-1.627	-2.474	-1.256
PIP1 (PAMP-INDUCED SECRETED PEPTIDE 1)	At4g28460	-1.844	8.521	0.040	-1.047	-2.150	-3.110	-1.071
N-acetyltransferase, GCN5-related N-acetyltransferase (GNAT) family protein	At2g32020	-1.855	10.499	0.047	-0.879	-1.682	-3.384	-1.475
ERF105 (Ethylene-Responsive Transcription Factor 105), AP2 domain-containing transcription factor	At5g51190	-1.856	9.656	0.008	-2.177	-1.727	-2.335	-1.185
HSP15.4 (Heat shock protein class V 15.4)	At4g21870	-1.913	15.540	0.008	-1.985	-2.030	-2.083	-1.552
AGC2-1/OXI1 (OXIDATIVE SIGNAL-INDUCIBLE1), serine/threonine protein kinase	At3g25250	-1.930	8.311	0.028	-1.081	-2.480	-2.776	-1.384
Small unknown plant specific protein	At4g12735	-1.979	10.335	0.029	-1.301	-1.506	-3.427	-1.683
Eukaryotic aspartyl protease family protein	At5g48430	-1.984	9.300	0.008	-1.830	-2.209	-1.904	-1.991
CYP81D8 (Cytochrome P450 81D8)	At4g37370	-1.989	11.026	0.025	-1.571	-1.906	-3.438	-1.040
BCS1 (CYTOCHROME BC1 SYNTHESIS), AtOM66 (Outer Mitochondrial membrane protein of 66 kDa)	At3g50930	-2.102	10.319	0.031	-1.286	-2.323	-3.436	-1.363
ATPP2-A5 (PHLOEM PROTEIN 2-LIKE A5), disease resistance protein (TIR class)	At1g65390	-2.120	12.389	0.010	-1.674	-2.437	-2.501	-1.867
COG4129-domain protein, unknown membrane protein	At3g09450	-2.136	9.884	0.008	-1.719	-2.282	-2.557	-1.987
UGT74E2 (UDP-GLUCOSYL TRANSFERASE 74E2)	At1g05680	-2.151	13.789	0.048	-0.864	-2.382	-3.702	-1.655
DUF295-domain protein	At5g55150	-2.202	9.901	0.043	-1.055	-2.261	-3.858	-1.635
STZ (SALT-TOLERANCE ZINC FINGER), ZAT10 (ZINC FINGER OF ARABIDOPSIS THALIANA 10)	At1g27730	-2.215	11.362	0.008	-2.124	-2.216	-2.777	-1.743
RHL41 (RESPONSIVE TO HIGH LIGHT 41), zinc finger (C2H2 type) family protein (ZAT12)	At5g59820	-2.359	10.979	0.013	-2.131	-2.216	-3.625	-1.464
CML38 (Calmodulin-Like protein 38)	At1g76650	-2.456	10.417	0.008	-2.656	-2.477	-2.805	-1.888

## Sheet: Supplementary Dataset S2
Supplementary Dataset S2: Genes significantly regulated 2 h after treatment with IDL6 peptide.
Description	Accession	log2 ratio (IDL6/Mock)	Average expression (log2)	adj. P.val	IDL6(cy5) vs Mock (I)	IDL6(cy3) vs Mock (II)	IDL6(cy5) vs Mock (III)	IDL6(cy3) vs Mock (IV)
Small unknown plant specific protein	At1g21525	3.085	9.665	0.033	2.570	4.028	1.753	3.988
AIG1 (AVRRPT2-INDUCED GENE 1), avirulence induced gene	At1g33960	2.538	8.520	0.011	1.881	3.247	1.831	3.194
PCR1 (PLANT CADMIUM RESISTANCE 1)	At1g14880	2.527	8.300	0.036	2.416	2.418	2.185	3.090
Oxidoreductase, 2OG-Fe(II) oxygenase family protein	At4g10500	2.314	8.091	0.036	1.486	3.254	0.913	3.604
Lipase class 3 family protein	At5g24200	2.147	8.749	0.021	1.293	3.137	1.011	3.145
AAA-type ATPase family protein	At3g28510	1.778	7.793	0.040	1.436	2.430	0.809	2.435
RLP41 (Receptor Like Protein 41)	At3g25010	1.756	8.165	0.033	0.927	2.663	0.601	2.831
Unknown gene	At3g15536	1.664	7.508	0.048	1.053	2.821	0.233	2.547
CND41-like protein, aspartyl protease family protein	At5g10760	1.569	8.665	0.038	0.651	2.227	0.976	2.420
CYP82G1 (Cytochrome P450 82G1)	At3g25180	1.563	8.159	0.040	0.584	2.397	0.272	3.000
Heavy-metal-associated domain-containing protein, contain C-terminal farnesylation motif	At5g26690	1.486	7.894	0.048	1.347	2.071	0.918	1.609
CML41 (Calmodulin-like protein 41)	At3g50770	1.482	10.386	0.048	0.467	2.036	0.843	2.581
Small expressed protein	At1g76960	1.436	10.688	0.040	0.941	2.157	0.428	2.220
Protease inhibitor/seed storage/lipid transfer protein (LTP) family protein	At5g55460	1.390	8.533	0.048	0.855	2.337	0.165	2.200
HMT3 (Homocysteine S-methyltransferase 3)	At3g22740	1.386	9.082	0.040	0.185	2.213	0.453	2.695
DMR6 (DOWNY MILDEW RESISTANT 6)	At5g24530	1.377	11.108	0.043	1.070	1.868	0.610	1.960
Cytokinin-N-glucosyltransferase-like protein, UDP-glucoronosyl/UDP-glucosyl transferase family protein	At3g11340	1.354	8.809	0.048	0.868	2.290	0.413	1.845
Unknown plant specific protein	At1g58225	1.353	7.785	0.040	0.574	2.289	0.118	2.431
CML45 (Calmodulin-like protein 45), calcium-binding EF hand family protein	At5g39670	1.311	9.558	0.048	0.731	1.954	0.212	2.348
Carbohydrate-binding X8 domain superfamily protein	At1g66870	1.302	7.038	0.040	1.102	1.658	0.795	1.654
AtRLP23 (Receptor Like Protein 23), LRR family protein	At2g32680	1.275	7.282	0.048	0.614	1.714	0.536	2.237
WRKY50 (WRKY DNA-binding protein 50)	At5g26170	1.216	7.246	0.040	0.655	1.956	0.573	1.681
CYP79F1 (Cytochrome P450 79F1) (SUPERSHOOT 1) (BUS1)	At1g16410	1.112	12.140	0.036	0.304	1.864	0.259	2.020
ORA59 (OCTADECANOID-RESPONSIVE ARABIDOPSIS AP2/ERF 59), AP2/ERF domain transcription factor	At1g06160	1.082	10.063	0.040	0.858	1.363	0.764	1.344
ANK (ANKYRIN), ankyrin repeat family protein	At5g54610	1.054	9.722	0.048	0.863	1.399	0.861	1.093
Avirulence induced gene (AIG1) family protein	At1g33950	1.042	6.849	0.048	0.965	1.345	0.746	1.113
AtRLP34 (Receptor Like Protein 34), LRR family protein	At3g11010	0.941	9.996	0.048	0.565	1.454	0.288	1.456
Leucine-rich repeat transmembrane protein kinase	At1g35710	0.938	11.149	0.044	0.346	1.552	0.125	1.729
IPMI1 (Isopropylmalate Isomerase 1)	At3g58990	0.900	11.504	0.048	0.525	1.261	0.343	1.473
RLP42 (Receptor Like Protein 42)	At3g25020	0.863	7.826	0.047	0.319	1.420	0.158	1.557
ACA13 (Calcium-transporting ATPase 13)	At3g22910	0.851	8.240	0.048	0.558	1.132	0.523	1.188
GRP5 (Glycine-rich protein 5)	At3g20470	0.757	14.230	0.048	0.236	1.428	0.106	1.258
Leucine carboxyl methyltransferase family protein	At5g42760	-0.782	10.137	0.048	-0.362	-1.196	-0.406	-1.166
Cytochrome P450 family protein (CYP707A3)	At5g45340	-0.949	9.025	0.045	-1.391	-0.560	-1.271	-0.572
CIPK25 (CBL-INTERACTING PROTEIN KINASE 25)	At5g25110	-0.981	9.510	0.048	-0.792	-1.095	-0.971	-1.067
ERF019 (Ethylene-responsive transcription factor 19)	At1g22810	-1.042	7.986	0.043	-1.154	-0.894	-1.113	-1.007
Invertase/pectin methylesterase inhibitor family protein	At5g62360	-1.063	9.550	0.042	-0.847	-1.276	-0.857	-1.272
BBX30, B-box type zinc finger family protein	At4g15248	-1.087	8.626	0.048	-0.662	-1.397	-1.008	-1.281
bHLH129 (Basic helix-loop-helix protein 129)	At2g43140	-1.144	8.430	0.040	-1.771	-0.616	-1.583	-0.606
Beta-1,3-glucanase-like protein, glycosyl hydrolase family 17 protein	At5g55180	-1.221	12.704	0.040	-1.208	-1.129	-1.161	-1.386
ERF105 (Ethylene-Responsive Transcription Factor 105), AP2 domain-containing transcription factor	At5g51190	-1.329	10.184	0.040	-2.003	-0.816	-1.708	-0.787
COG4129-domain protein, unknown membrane protein, putative	At3g09450	-1.434	10.265	0.036	-1.471	-1.362	-1.618	-1.284

## Sheet: Supplementary Dataset S3
Supplementary Dataset S3. Raw data from GO analysis of significantly regulated genes by IDL7 peptide treatment.
File created with BiNGO (c) on 07.jan.2013 at 21:14:16
ontology: namespace
curator: bingo
Discarded evidence codes :
Overrepresentation
Selected statistical test : Hypergeometric test
Selected correction : Benjamini & Hochberg False Discovery Rate (FDR) correction
Selected significance level : 0.05
Testing option : Use whole annotation as reference set
The selected cluster :
AT3G09600	AT2G23770	AT4G09500	AT4G35770	AT2G27080	AT5G14730	AT1G18390	BU917432	AT3G16150	AT2G40520	AT3G22740	AT2G38310	AT3G04210	AT2G38120	AT1G23870	AT3G01600	AT1G13260	AT1G18380	AT1G62480	AT5G37260	AT4G27730	AT2G01918	AT4G03550	AT5G65925	AT5G55620	AT1G72130	AT5G37770	AT2G41100	AT5G37490	AT5G56550	AT1G75000	AT1G68840	AT4G31800	AT5G56350	AT2G26710	AT3G46600	AT1G69360	AT3G10300	AT4G18570	AT3G54510	AT1G70270	AT2G41110	AT4G38550	AT5G62360	AT2G46600	AT1G21910	AT1G70000	AT5G20480	AT3G18050	AT4G20830
AT1G65730	AT1G80840	AT5G10410	AT3G56400	AT5G55090	AT3G23080	AT5G16570	AT1G79700	AT3G21080	AT3G03020	AT5G01810	AT5G59960	AT3G55240	AT3G51910	AT3G22360	AT1G69890	AT5G40720	AT2G10606	AT4G16860	AT4G18070	AT4G17900	AT1G71030	AT1G14540	AT1G16510	AT1G61740	AT1G55450	AT3G54390	AT3G50010	AT4G23190	AT5G53250	AT1G70985	AT4G28460	AT2G33570	AT2G36790	AT1G24090	AT1G51790	AT1G69870	AT1G70990	AT2G29280	AT3G29030	AT5G25190	AT1G01840	AT3G18773	AT1G77640	AT5G26010	AT1G03870	AT5G19230	AT3G49580	AT5G64860	AT2G36780
AT2G47440	AT4G25790	AT4G38620	AT4G28703	AT2G40000	AT5G65870	AT4G08910	AT1G35140	AT1G20440	AT4G18200	AT5G49480	AT5G15160	AT4G28085	AT1G15000	AT2G23600	AT4G13340	AT3G14790	AT2G36800	AT2G20750	AT3G17609	AT5G14200	AT5G05170	AT1G32870	AT1G18200	AT4G20140	AT1G62500	AT3G28160	AT5G06530	AT1G31350	AT1G48745	AT1G75810	AT5G59430	AT3G54600	AT3G54400	AT5G62070	AT5G27420	AT4G23470	AT4G00050	AT5G57560	AT1G15670	AT2G46550	AT1G27960	AT5G42830	AT1G61240	AT1G69040	AT5G46780	AT1G27760	AT2G40610	AT2G25780	AT5G57550
AT4G22570	AT5G61440	AT5G41080	AT5G52750	AT4G14400	AT5G01540	AT3G17390	AT1G04770	AT2G41410	AT1G66725	AT1G74870	AT1G17345	AT5G55180	AT2G45180	AT3G23150	AT3G29575	AT3G50930	AT1G11050	AT1G25400	AT4G23270	AT1G51820	AT1G50280	AT2G21200	AT1G56650	AT2G36630	AT1G19020	AT5G47640	AT5G59820	AT3G24420	AT5G64570	AT2G22795	AT5G44130	AT5G01100	AT1G72620	AT5G17300	AT4G32480	AT2G44910	AT4G28350	AT2G10940	AT3G23170	AT3G28420	AT4G32280	AT4G25420	AT1G74890	AT3G53250	AT3G57450	AT1G11070	AT2G44230	AT4G01750	AT3G14230
No annotations were retrieved for the following entities:
AT1G34690	AT2G29280	AT4G33467	AT1G63040	AT3G24518	AT2G27395	AT1G01240	AT1G59590	AT1G11803	LOCUS	AT3G28160	BU917432	AT3G51290	AT1G48745	AT1G31173	ID	AT5G18404	AT5G25590	AT4G19633	AT4G23215	AT3G09450	AT4G18570	AT1G74750	AK226778	AT4G23470	AT3G29798	AT5G63330	AT1G51802	AT4G22020	AT3G56275	ATCG00930	AT1G18380	BX832852	AT2G44370	AT1G79245
GO-ID	p-value	corr p-value	x	n	X	N	Description	Genes in test set
9719	2.2796E-35	2.0744E-33	109	835	909	27592	response to endogenous stimulus	AT1G20450|AT3G03850|AT3G52400|AT3G09600|AT4G35770|AT1G29460|AT3G63010|AT1G19050|AT1G27730|AT2G23170|AT4G16780|AT1G73500|AT3G50970|AT5G07690|AT2G41310|AT2G44840|AT2G26690|AT2G38120|AT5G62920|AT3G03840|AT3G56400|AT1G56150|AT1G29450|AT1G13260|AT5G37260|AT3G22060|AT2G47000|AT5G01810|AT4G34760|AT5G37770|AT3G11820|AT2G13790|AT2G40180|AT2G45210|AT1G71030|AT3G17860|AT5G18080|AT3G11410|AT1G16510|AT2G26710…
6950	1.3666E-24	6.2181E-23	149	1853	909	27592	response to stress	AT1G20450|AT3G52400|AT3G20340|AT4G25200|AT3G09600|AT3G52450|AT1G42990|AT4G35770|AT2G26560|AT4G23810|AT4G17260|AT1G51660|AT5G49520|AT3G62550|AT1G76650|AT5G45340|AT1G27730|AT1G73500|AT5G48850|AT1G71400|AT3G50970|AT1G10170|AT5G07690|AT3G29320|AT3G04210|AT2G26690|AT2G37180|AT5G60920|AT5G46450|AT3G27660|AT1G80840|AT5G20150|AT3G56400|AT5G43170|AT2G21640|AT4G31550|AT1G72910|AT4G34150|AT3G30775|AT5G37260…
9628	1.8285E-17	5.5466E-16	98	1168	909	27592	response to abiotic stimulus	AT1G20450|AT3G54720|AT3G09600|AT3G52450|AT4G25200|AT4G17260|AT5G45340|AT1G27730|AT4G16780|AT1G73500|AT1G02400|AT3G50970|AT1G10170|AT3G29320|AT2G38120|AT5G60920|AT2G37180|AT3G27660|AT5G43170|AT4G34150|AT5G37260|AT5G19770|AT2G47000|AT5G67450|AT3G51910|AT5G37770|AT2G41100|AT5G03720|AT3G15950|AT1G71030|AT1G59860|AT3G11410|AT2G26710|AT4G38620|AT2G39800|AT1G55450|AT2G30250|AT1G20440|AT5G49480|AT5G15160…
30528	5.7647E-12	1.3115E-10	113	1756	909	27592	transcription regulator activity	AT3G61630|AT3G50700|AT5G51190|AT3G09600|AT1G25550|AT1G42990|AT4G23810|AT2G36400|AT1G76350|AT3G46090|AT5G49520|AT1G19050|AT1G27730|AT4G16780|AT1G51140|AT1G10170|AT5G07690|AT2G41310|AT2G44840|AT5G62920|AT5G56840|AT1G80840|AT3G56400|AT5G43170|AT3G01600|AT4G31550|AT1G13260|AT3G46080|AT5G37260|AT1G79700|AT1G33760|AT5G67450|AT3G51910|AT5G03720|AT1G68840|AT4G31800|AT5G62020|AT5G04340|AT4G27950|AT1G71520…
3700	7.7792E-12	1.4158E-10	103	1547	909	27592	transcription factor activity	AT3G61630|AT3G50700|AT5G51190|AT3G09600|AT1G25550|AT1G42990|AT4G23810|AT1G76350|AT3G46090|AT5G49520|AT1G27730|AT4G16780|AT1G51140|AT1G10170|AT5G07690|AT2G44840|AT5G56840|AT1G80840|AT3G56400|AT5G43170|AT3G01600|AT4G31550|AT1G13260|AT3G46080|AT5G37260|AT1G79700|AT1G33760|AT5G67450|AT3G51910|AT5G03720|AT1G68840|AT4G31800|AT5G62020|AT5G04340|AT4G27950|AT1G71520|AT5G59450|AT1G71030|AT3G02380|AT3G46600…
9607	1.0867E-9	1.6481E-8	48	550	909	27592	response to biotic stimulus	AT4G03550|AT1G60960|AT5G44070|AT3G52400|AT1G42990|AT4G16860|AT2G26560|AT3G11820|AT5G64750|AT4G23810|AT4G31800|AT4G13350|AT4G15760|AT1G51660|AT5G49520|AT5G61600|AT2G38470|AT3G50970|AT2G15490|AT1G10170|AT2G40000|AT2G40140|AT2G38120|AT4G16890|AT1G80840|AT2G46450|AT1G20440|AT3G56400|AT1G71880|AT4G23270|AT5G08790|AT5G52450|AT4G39950|AT2G38290|AT4G23190|AT4G31550|AT4G16990|AT1G06160|AT5G15090|AT5G20480…
16020	1.9506E-8	2.5358E-7	182	3726	909	27592	membrane	AT1G20450|AT3G52400|AT1G72920|AT1G42990|AT1G19770|AT2G26560|AT1G10550|AT1G24530|AT4G17260|AT2G41700|AT5G26340|AT1G18390|AT5G59470|AT1G76650|AT3G62150|AT4G17170|AT3G50970|AT3G22740|AT3G21090|AT1G54030|AT3G04210|AT2G37180|AT5G60920|AT5G60270|AT2G38120|AT4G26540|AT5G46450|AT3G27660|AT1G65730|AT5G50800|AT5G04310|AT5G48450|AT1G78830|AT1G72910|AT5G11740|AT4G15233|AT4G15236|AT5G19770|AT4G21120|AT4G27730…
5886	8.8276E-7	1.0041E-5	88	1574	909	27592	plasma membrane	AT3G17390|AT2G36590|AT3G09440|AT1G69870|AT3G52400|AT2G17290|AT3G52310|AT5G05170|AT2G41410|AT1G57990|AT1G10550|AT1G24530|AT4G17260|AT2G41700|AT5G26340|AT1G18390|AT1G03870|AT1G25390|AT1G76650|AT5G52250|AT3G62150|AT4G17170|AT3G22740|AT2G37180|AT5G60920|AT5G60270|AT2G38120|AT4G26540|AT1G65730|AT5G48450|AT4G27970|AT2G46450|AT1G78830|AT4G23270|AT5G15090|AT5G11670|AT5G58070|AT5G19770|AT4G21120|AT4G27730…
5618	4.2065E-6	4.2532E-5	35	458	909	27592	cell wall	AT3G17390|AT5G57550|AT4G01700|AT1G76160|AT3G09440|AT5G64570|AT2G38540|AT5G44130|AT3G44990|AT4G14130|AT3G20470|AT1G12240|AT5G60920|AT3G54420|AT5G19550|AT4G30280|AT3G15356|AT4G37910|AT3G54400|AT1G35140|AT5G57560|AT1G78830|AT5G03350|AT3G49220|AT2G41800|AT4G16500|AT5G12950|AT4G25810|AT3G14067|AT4G13340|AT5G15090|AT5G11670|AT5G19770|AT2G16060|AT2G26440
30312	5.0922E-6	4.6339E-5	35	462	909	27592	external encapsulating structure	AT3G17390|AT5G57550|AT4G01700|AT1G76160|AT3G09440|AT5G64570|AT2G38540|AT5G44130|AT3G44990|AT4G14130|AT3G20470|AT1G12240|AT5G60920|AT3G54420|AT5G19550|AT4G30280|AT3G15356|AT4G37910|AT3G54400|AT1G35140|AT5G57560|AT1G78830|AT5G03350|AT3G49220|AT2G41800|AT4G16500|AT5G12950|AT4G25810|AT3G14067|AT4G13340|AT5G15090|AT5G11670|AT5G19770|AT2G16060|AT2G26440
3677	8.2582E-6	6.8318E-5	110	2207	909	27592	DNA binding	AT5G58340|AT3G61630|AT3G50700|AT5G43630|AT5G51190|AT3G09600|AT1G25550|AT1G42990|AT4G23810|AT1G76350|AT3G46090|AT5G49520|AT1G27730|AT4G16780|AT1G51140|AT1G10170|AT5G07690|AT2G44840|AT5G56840|AT1G80840|AT3G56400|AT5G43170|AT1G53860|AT1G67660|AT3G01600|AT4G31550|AT1G13260|AT3G46080|AT5G37260|AT1G79700|AT1G33760|AT5G67450|AT3G51910|AT5G03720|AT1G68840|AT4G31800|AT5G62020|AT5G04340|AT4G27950|AT1G71520…
5576	2.0455E-5	1.5512E-4	30	393	909	27592	extracellular region	AT5G57550|AT1G76160|AT3G09440|AT5G64570|AT2G38540|AT5G66590|AT3G44990|AT3G29030|AT2G22860|AT1G02900|AT4G14130|AT1G78370|AT4G25790|AT1G10460|AT4G30320|AT3G21920|AT4G17030|AT4G30280|AT5G65870|AT3G15356|AT2G43550|AT3G54400|AT1G78830|AT5G03350|AT1G72610|AT5G01040|AT3G14067|AT5G11670|AT2G40610|AT2G20750
5623	2.4236E-5	1.6965E-4	446	11707	909	27592	cell	AT1G20450|AT2G23770|AT1G72920|AT1G42990|AT4G09500|AT1G19770|AT4G35770|AT1G18390|AT5G52940|AT5G59470|AT1G27730|AT2G18700|AT3G22740|AT1G10170|AT3G04210|AT2G38120|AT5G50800|AT5G43170|AT1G67660|AT2G21640|AT1G72910|AT1G13260|AT4G27730|AT4G03550|AT1G72130|AT2G20562|AT5G37770|AT2G41100|AT5G37490|AT1G72900|AT5G56550|AT1G75000|AT1G68840|AT4G37370|AT4G31800|AT4G27450|AT5G62020|AT4G13350|AT3G11410|AT2G26710…
5215	5.3530E-4	3.4794E-3	58	1124	909	27592	transporter activity	AT2G36590|AT1G69870|AT1G44100|AT1G19770|AT1G22570|AT5G44050|AT1G57990|AT4G17970|AT2G41700|AT5G06530|AT5G26340|AT4G35180|AT1G20350|AT3G62150|AT2G26690|AT2G37180|AT2G38120|AT1G65730|AT4G27970|AT2G46450|AT3G47420|AT5G15090|AT5G58070|AT4G21120|AT4G27730|AT5G27350|AT4G24570|AT5G57940|AT2G47000|AT1G72130|AT1G66570|AT1G60960|AT5G15410|AT3G51895|AT4G18270|AT5G18840|AT1G08930|AT5G55930|AT3G16180|AT3G53420…
16265	1.6084E-3	9.1476E-3	16	209	909	27592	death	AT3G04210|AT3G54420|AT5G46450|AT5G15410|AT1G31540|AT1G72890|AT1G63750|AT2G26560|AT2G13790|AT5G04720|AT5G20480|AT5G41740|AT1G02860|AT4G14400|AT2G39200|AT5G45490
8219	1.6084E-3	9.1476E-3	16	209	909	27592	cell death	AT3G04210|AT3G54420|AT5G46450|AT5G15410|AT1G31540|AT1G72890|AT1G63750|AT2G26560|AT2G13790|AT5G04720|AT5G20480|AT5G41740|AT1G02860|AT4G14400|AT2G39200|AT5G45490
30246	4.8736E-3	2.6088E-2	11	134	909	27592	carbohydrate binding	AT1G65390|AT3G15356|AT3G61060|AT1G78830|AT1G56240|AT5G03350|AT4G21390|AT1G63090|AT4G28350|AT1G61380|AT1G61430
[truncated: 205 more columns]
